# Supplementary material for: Free energy estimation of short DNA duplex hybridizations
Source: BMC Bioinformatics. 2010 Feb 24;11:105. doi: 10.1186/1471-2105-11-105 (PMC2837027; doi:10.1186/1471-2105-11-105)
Supplement: Additional file 1 — Data set in comma separated value. The file contains information representing the data set used in this work. The data is structured on 15 columns as follows: (col 1) first sequence of the duplex, (col 2) second sequence of the duplex, (col 3) unique duplex ID containing the first and last authors of the papers that have first published the data, (col 4) dot-parenthesis notation of the secondary structure representation for the first sequence, (col 5) dot-parenthesis notation of the secondary structure representation for the second sequence, (col 6) experimental free energy measurement, (col 7) measurement error for the free energy, (col 8) experimental entropy measurement, (col 9) measurement error for the entropy, (col 10) experimental enthalpy measurement, (col 11) measurement error for the enthalpy, (col 12) experimental temperature of hybridization, (col 13) concentration for self-complementary sequences, (col 14) concentration for non self-complementary sequences, (col 15) [N a] + concentration. [file 1471-2105-11-105-S1.CSV]

Title: Experimental data
sequence	sequence	id	structure	structure	dG	ERR-dG	dS	ERR-dS	dH	ERR-dH	temperature	self_comp_conc	non_self_comp_conc	salt_conc
CAAAAAAAG	CTTTATTTG	1_Peyret_SantaLucia_1999__1	((((.((((	)))).))))	-3.71	4%	-107	8%	-36.9	8%	37C	1e-4M	4e-4M	1M
CGATAATCG	CGATAATCG	2_Peyret_SantaLucia_1999__2	((((.((((	)))).))))	-4.86	4%	-148	8%	-50.8	8%	37C	1e-4M	4e-4M	1M
GGAAATTCC	GGAAATTCC	3_Peyret_SantaLucia_1999__3	((((.((((	)))).))))	-4.59	4%	-151.4	8%	-51.5	8%	37C	1e-4M	4e-4M	1M
GGACAGTCC	GGACAGTCC	4_Peyret_SantaLucia_1999__4	((((.((((	)))).))))	-6.22	4%	-153.2	8%	-53.7	8%	37C	1e-4M	4e-4M	1M
GGAGACTCC	GGAGACTCC	5_Peyret_SantaLucia_1999__5	((((.((((	)))).))))	-6.38	4%	-145.7	8%	-51.6	8%	37C	1e-4M	4e-4M	1M
CATGAAGCTAC	GTAGCATCATG	6_Peyret_SantaLucia_1999__6	(((((.(((((	))))).)))))	-7.7	4%	-185.4	8%	-65.2	8%	37C	1e-4M	4e-4M	1M
CATGTAACTAC	GTAGTAACATG	7_Peyret_SantaLucia_1999__7	(((((.(((((	))))).)))))	-6.52	4%	-133.8	8%	-48	8%	37C	1e-4M	4e-4M	1M
GATCTATGTAC	GTACAAAGATC	8_Peyret_SantaLucia_1999__8	(((((.(((((	))))).)))))	-6.42	4%	-170.6	8%	-59.3	8%	37C	1e-4M	4e-4M	1M
GGATGAATAGC	GCTATACATCC	9_Peyret_SantaLucia_1999__9	(((((.(((((	))))).)))))	-7.81	4%	-198.2	8%	-69.3	8%	37C	1e-4M	4e-4M	1M
GGATGAGTAGC	GCTACACATCC	10_Peyret_SantaLucia_1999__10	(((((.(((((	))))).)))))	-8.79	4%	-198.3	8%	-70.3	8%	37C	1e-4M	4e-4M	1M
CGCAAGAGACGG	CCGACTCTAGCG	11_Peyret_SantaLucia_1999__11	(((.((((.(((	))).)))).)))	-8.42	4%	-186.6	8%	-66.3	8%	37C	1e-4M	4e-4M	1M
GGCAGAGAACGC	GCGATCTCAGCC	12_Peyret_SantaLucia_1999__12	(((.((((.(((	))).)))).)))	-8.31	4%	-168.6	8%	-60.6	8%	37C	1e-4M	4e-4M	1M
GGACAGCAGCAGAGG	CCTCAGCAGCAGTCC	13_Peyret_SantaLucia_1999__13	((((.((.((.((((	)))).)).)).))))	-8.87	4%	-211.6	8%	-74.5	8%	37C	1e-4M	4e-4M	1M
CAAACAAAG	CTTTCTTTG	14_Peyret_SantaLucia_1999__14	((((.((((	)))).))))	-2.57	4%	-170	8%	-55.3	8%	37C	1e-4M	4e-4M	1M
CGATCATCG	CGATCATCG	15_Peyret_SantaLucia_1999__15	((((.((((	)))).))))	-4.14	4%	-104.7	8%	-36.6	8%	37C	1e-4M	4e-4M	1M
GGAACTTCC	GGAACTTCC	16_Peyret_SantaLucia_1999__16	((((.((((	)))).))))	-3.14	4%	-133.2	8%	-44.5	8%	37C	1e-4M	4e-4M	1M
GGACCGTCC	GGACCGTCC	17_Peyret_SantaLucia_1999__17	((((.((((	)))).))))	-5.35	4%	-155.4	8%	-53.6	8%	37C	1e-4M	4e-4M	1M
GGAGCCACG	CGTGCCTCC	18_Peyret_SantaLucia_1999__18	((((.((((	)))).))))	-5.86	4%	-138.9	8%	-48.9	8%	37C	1e-4M	4e-4M	1M
GGAGCCTCC	GGAGCCTCC	19_Peyret_SantaLucia_1999__19	((((.((((	)))).))))	-5.09	4%	-125.9	8%	-44.1	8%	37C	1e-4M	4e-4M	1M
CATGTCACTAC	GTAGTCACATG	20_Peyret_SantaLucia_1999__20	(((((.(((((	))))).)))))	-5.92	4%	-155.7	8%	-54.2	8%	37C	1e-4M	4e-4M	1M
GATCTCTGTAC	GTACACAGATC	21_Peyret_SantaLucia_1999__21	(((((.(((((	))))).)))))	-5.47	4%	-162.1	8%	-55.7	8%	37C	1e-4M	4e-4M	1M
GGATCCCTAGC	GCTAGCGATCC	22_Peyret_SantaLucia_1999__22	(((((.(((((	))))).)))))	-7.46	4%	-152.2	8%	-54.7	8%	37C	1e-4M	4e-4M	1M
GGATGCTTAGC	GCTAACCATCC	23_Peyret_SantaLucia_1999__23	(((((.(((((	))))).)))))	-6.05	4%	-160	8%	-55.7	8%	37C	1e-4M	4e-4M	1M
GGATTCCTAGC	GCTAGCAATCC	24_Peyret_SantaLucia_1999__24	(((((.(((((	))))).)))))	-6.49	4%	-130.1	8%	-46.8	8%	37C	1e-4M	4e-4M	1M
GGATTCGTAGC	GCTACCAATCC	25_Peyret_SantaLucia_1999__25	(((((.(((((	))))).)))))	-6.43	4%	-179.1	8%	-62	8%	37C	1e-4M	4e-4M	1M
GTAGCCTCATG	CATGACGCTAC	26_Peyret_SantaLucia_1999__26	(((((.(((((	))))).)))))	-7.09	4%	-203.6	8%	-70.2	8%	37C	1e-4M	4e-4M	1M
CAAAGAAAG	CTTTGTTTG	27_Peyret_SantaLucia_1999__27	((((.((((	)))).))))	-4.5	4%	-158	8%	-53.5	8%	37C	1e-4M	4e-4M	1M
CGATGATCG	CGATGATCG	28_Peyret_SantaLucia_1999__28	((((.((((	)))).))))	-5.34	4%	-138.8	8%	-48.4	8%	37C	1e-4M	4e-4M	1M
GGAAGTTCC	GGAAGTTCC	29_Peyret_SantaLucia_1999__29	((((.((((	)))).))))	-6	4%	-148.9	8%	-52.2	8%	37C	1e-4M	4e-4M	1M
GGACGGTCC	GGACGGTCC	30_Peyret_SantaLucia_1999__30	((((.((((	)))).))))	-6.85	4%	-160.8	8%	-56.7	8%	37C	1e-4M	4e-4M	1M
GGAGGCTCC	GGAGGCTCC	31_Peyret_SantaLucia_1999__31	((((.((((	)))).))))	-8.5	4%	-156.1	8%	-56.9	8%	37C	1e-4M	4e-4M	1M
CATGAGGCTAC	GTAGCGTCATG	32_Peyret_SantaLucia_1999__32	(((((.(((((	))))).)))))	-9.53	4%	-215.7	8%	-76.4	8%	37C	1e-4M	4e-4M	1M
CATGTGACTAC	GTAGTGACATG	33_Peyret_SantaLucia_1999__33	(((((.(((((	))))).)))))	-7.18	4%	-160.8	8%	-57	8%	37C	1e-4M	4e-4M	1M
CCATCGCTACC	GGTAGGGATGG	34_Peyret_SantaLucia_1999__34	(((((.(((((	))))).)))))	-10.17	4%	-221	8%	-78.7	8%	37C	1e-4M	4e-4M	1M
CCATTGCTACC	GGTAGGAATGG	35_Peyret_SantaLucia_1999__35	(((((.(((((	))))).)))))	-9.3	4%	-212.3	8%	-75.1	8%	37C	1e-4M	4e-4M	1M
GATCTGTGTAC	GTACAGAGATC	36_Peyret_SantaLucia_1999__36	(((((.(((((	))))).)))))	-7.49	4%	-183.4	8%	-64.4	8%	37C	1e-4M	4e-4M	1M
GCTAGGTATCC	GGATAGCTAGC	37_Peyret_SantaLucia_1999__37	(((((.(((((	))))).)))))	-9.24	4%	-194.6	8%	-69.6	8%	37C	1e-4M	4e-4M	1M
GCTATGTATCC	GGATAGATAGC	38_Peyret_SantaLucia_1999__38	(((((.(((((	))))).)))))	-7.86	4%	-187.9	8%	-66.2	8%	37C	1e-4M	4e-4M	1M
CAAATAAAG	CTTTTTTTG	39_Peyret_SantaLucia_1999__39	((((.((((	)))).))))	-3.12	4%	-166	8%	-54.6	8%	37C	1e-4M	4e-4M	1M
CGAGTGTCC	GGACTCTCG	40_Peyret_SantaLucia_1999__40	((((.((((	)))).))))	-6.83	4%	-158.3	8%	-55.9	8%	37C	1e-4M	4e-4M	1M
CGATTATCG	CGATTATCG	41_Peyret_SantaLucia_1999__41	((((.((((	)))).))))	-4.95	4%	-140.6	8%	-48.6	8%	37C	1e-4M	4e-4M	1M
CGTCTGTCC	GGACTGACG	42_Peyret_SantaLucia_1999__42	((((.((((	)))).))))	-7.7	4%	-176	8%	-62.3	8%	37C	1e-4M	4e-4M	1M
CGTGTCTCC	GGAGTCACG	43_Peyret_SantaLucia_1999__43	((((.((((	)))).))))	-6.9	4%	-172	8%	-60.3	8%	37C	1e-4M	4e-4M	1M
GGAATTTCC	GGAATTTCC	44_Peyret_SantaLucia_1999__44	((((.((((	)))).))))	-4.5	4%	-138.4	8%	-47.4	8%	37C	1e-4M	4e-4M	1M
GGACTGTCC	GGACTGTCC	45_Peyret_SantaLucia_1999__45	((((.((((	)))).))))	-7.08	4%	-168.5	8%	-59.4	8%	37C	1e-4M	4e-4M	1M
GGAGTCTCC	GGAGTCTCC	46_Peyret_SantaLucia_1999__46	((((.((((	)))).))))	-5.62	4%	-146.7	8%	-51.1	8%	37C	1e-4M	4e-4M	1M
CATGATGCTAC	GTAGCTTCATG	47_Peyret_SantaLucia_1999__47	(((((.(((((	))))).)))))	-8.86	4%	-220.8	8%	-77.3	8%	37C	1e-4M	4e-4M	1M
CATGTTACTAC	GTAGTTACATG	48_Peyret_SantaLucia_1999__48	(((((.(((((	))))).)))))	-6.99	4%	-175.5	8%	-61.4	8%	37C	1e-4M	4e-4M	1M
GATCTTTGTAC	GTACATAGATC	49_Peyret_SantaLucia_1999__49	(((((.(((((	))))).)))))	-7.09	4%	-227.7	8%	-77.7	8%	37C	1e-4M	4e-4M	1M
GGATGTATAGC	GCTATTCATCC	50_Peyret_SantaLucia_1999__50	(((((.(((((	))))).)))))	-7.7	4%	-210.1	8%	-72.9	8%	37C	1e-4M	4e-4M	1M
CGCTAGAGTCGG	CCGTCTCTTGCG	51_Peyret_SantaLucia_1999__51	(((.((((.(((	))).)))).)))	-8.31	4%	-184.3	8%	-65.5	8%	37C	1e-4M	4e-4M	1M
GGCTGAGATCGC	GCGTTCTCTGCC	52_Peyret_SantaLucia_1999__52	(((.((((.(((	))).)))).)))	-9.64	4%	-226	8%	-79.7	8%	37C	1e-4M	4e-4M	1M
CGTCCGTCC	GGACTGACG	53_Allawi_SantaLucia_1998b__1	((((.((((	)))).))))	-6.73	N/A	-160.4	N/A	-56.5	N/A	37C	1e-4M	4e-4M	1M
CGTGCCTCC	GGAGTCACG	54_Allawi_SantaLucia_1998b__2	((((.((((	)))).))))	-6.75	N/A	-162.2	N/A	-57.1	N/A	37C	1e-4M	4e-4M	1M
GGACCCTCG	CGAGTGTCC	55_Allawi_SantaLucia_1998b__3	((((.((((	)))).))))	-6.23	N/A	-151.4	N/A	-53.2	N/A	37C	1e-4M	4e-4M	1M
GGACCGACG	CGTCTGTCC	56_Allawi_SantaLucia_1998b__4	((((.((((	)))).))))	-6.6	N/A	-154.3	N/A	-54.5	N/A	37C	1e-4M	4e-4M	1M
GGAGCCACG	CGTGTCTCC	57_Allawi_SantaLucia_1998b__5	((((.((((	)))).))))	-6.59	N/A	-162.5	N/A	-57	N/A	37C	1e-4M	4e-4M	1M
CACAGCAGGTC	GACCTTCTGTG	58_Allawi_SantaLucia_1998b__6	(((((.(((((	))))).)))))	-7.74	N/A	-186.6	N/A	-65.6	N/A	37C	1e-4M	4e-4M	1M
CATGACGCTAC	GTAGCTTCATG	59_Allawi_SantaLucia_1998b__7	(((((.(((((	))))).)))))	-8.44	N/A	-210.7	N/A	-73.8	N/A	37C	1e-4M	4e-4M	1M
CATGATGCTAC	GTAGCTTCATG	60_Allawi_SantaLucia_1998b__8	(((((.(((((	))))).)))))	-8	N/A	-206.1	N/A	-71.9	N/A	37C	1e-4M	4e-4M	1M
CATGTCACTAC	GTAGTTACATG	61_Allawi_SantaLucia_1998b__9	(((((.(((((	))))).)))))	-6.98	N/A	-190.3	N/A	-66	N/A	37C	1e-4M	4e-4M	1M
CATGTTACTAC	GTAGTTACATG	62_Allawi_SantaLucia_1998b__10	(((((.(((((	))))).)))))	-6.91	N/A	-188.8	N/A	-65.5	N/A	37C	1e-4M	4e-4M	1M
GAACGCTGTCC	GGACATCGTTC	63_Allawi_SantaLucia_1998b__11	(((((.(((((	))))).)))))	-8.29	N/A	-175.1	N/A	-62.6	N/A	37C	1e-4M	4e-4M	1M
GACCTCCTGTG	CACAGTAGGTC	64_Allawi_SantaLucia_1998b__12	(((((.(((((	))))).)))))	-7.56	N/A	-190	N/A	-66.5	N/A	37C	1e-4M	4e-4M	1M
GATCATTGTAC	GTACATTGATC	65_Allawi_SantaLucia_1998b__13	(((((.(((((	))))).)))))	-7.04	N/A	-194	N/A	-67.2	N/A	37C	1e-4M	4e-4M	1M
GATGTCTGTAC	GTACATACATC	66_Allawi_SantaLucia_1998b__14	(((((.(((((	))))).)))))	-6.61	N/A	-189.8	N/A	-65.5	N/A	37C	1e-4M	4e-4M	1M
GCTAGCAATCC	GGATTTCTAGC	67_Allawi_SantaLucia_1998b__15	(((((.(((((	))))).)))))	-7.27	N/A	-193.4	N/A	-67.3	N/A	37C	1e-4M	4e-4M	1M
CGCCAGAGCCGG	CCGTCTCTTGCG	68_Allawi_SantaLucia_1998b__16	(((.((((.(((	))).)))).)))	-6.73	N/A	-119	N/A	-43.7	N/A	37C	1e-4M	4e-4M	1M
CGCTAGAGTCGG	CCGTCTCTTGCG	69_Allawi_SantaLucia_1998b__17	(((.((((.(((	))).)))).)))	-6.44	N/A	-129.8	N/A	-46.7	N/A	37C	1e-4M	4e-4M	1M
GGCCGAGACCGC	GCGTTCTCTGCC	70_Allawi_SantaLucia_1998b__18	(((.((((.(((	))).)))).)))	-7.56	N/A	-186	N/A	-65.2	N/A	37C	1e-4M	4e-4M	1M
GGCTGAGATCGC	GCGTTCTCTGCC	71_Allawi_SantaLucia_1998b__19	(((.((((.(((	))).)))).)))	-7.34	N/A	-172.6	N/A	-60.9	N/A	37C	1e-4M	4e-4M	1M
CGACCATATGTTCG	CGATCATATGTTCG	72_Allawi_SantaLucia_1998b__20	(((.((((((.(((	))).)))))).)))	-6.29	N/A	-151	N/A	-53.1	N/A	37C	1e-4M	4e-4M	1M
CGTCTCATGATACG	CGTTTCATGATACG	73_Allawi_SantaLucia_1998b__21	(((.((((((.(((	))).)))))).)))	-7.28	N/A	-231.5	N/A	-79.1	N/A	37C	1e-4M	4e-4M	1M
CTCCACATGTTGAG	CTCTACATGTTGAG	74_Allawi_SantaLucia_1998b__22	(((.((((((.(((	))).)))))).)))	-6.8	N/A	-210.5	N/A	-72.1	N/A	37C	1e-4M	4e-4M	1M
CTCTCATATGCGAG	CTCTCATATGTGAG	75_Allawi_SantaLucia_1998b__23	(((.((((((.(((	))).)))))).)))	-6.49	N/A	-208.3	N/A	-71.1	N/A	37C	1e-4M	4e-4M	1M
CGAGCGTCC	GGACTCTCG	76_Allawi_SantaLucia_1998b__24	((((.((((	)))).))))	-6.2	N/A	-192.1	N/A	-65.8	N/A	37C	1e-4M	4e-4M	1M
GAACGCAGTCC	GGACTTCGTTC	77_Allawi_SantaLucia_1998b__25	(((((.(((((	))))).)))))	-6.59	N/A	-63.6	N/A	-26.3	N/A	37C	1e-4M	4e-4M	1M
GATCTTTGTAC	GTACATAGATC	78_Allawi_SantaLucia_1998b__26	(((((.(((((	))))).)))))	-7.14	N/A	-194.1	N/A	-67.3	N/A	37C	1e-4M	4e-4M	1M
CTCTATGGTACTGC	GCATTACCATTGAG	79_Allawi_SantaLucia_1998b__27	(((.((((((.(((	))).)))))).)))	-7.5	N/A	-262.3	N/A	-88.8	N/A	37C	1e-4M	4e-4M	1M
GCATCTGCGGCTAG	CTATCCGCAGTTGC	80_Allawi_SantaLucia_1998b__28	(((.((((((.(((	))).)))))).)))	-10.28	N/A	-117.4	N/A	-46.7	N/A	37C	1e-4M	4e-4M	1M
GGACACTCG	CGAGAGTCC	81_Allawi_SantaLucia_1998c__1	((((.((((	)))).))))	-8.25	N/A	-146.9	N/A	-53.8	N/A	37C	1e-4M	4e-4M	1M
GGACAGACG	CGTCAGTCC	82_Allawi_SantaLucia_1998c__2	((((.((((	)))).))))	-7.6	N/A	-138.4	N/A	-50.5	N/A	37C	1e-4M	4e-4M	1M
GGACGCTCG	CGAGAGTCC	83_Allawi_SantaLucia_1998c__3	((((.((((	)))).))))	-7.46	N/A	-141	N/A	-51.2	N/A	37C	1e-4M	4e-4M	1M
GGACGGACG	CGTCAGTCC	84_Allawi_SantaLucia_1998c__4	((((.((((	)))).))))	-7.38	N/A	-142.6	N/A	-51.6	N/A	37C	1e-4M	4e-4M	1M
GGAGGCACG	CGTGACTCC	85_Allawi_SantaLucia_1998c__5	((((.((((	)))).))))	-8.86	N/A	-145.9	N/A	-54.1	N/A	37C	1e-4M	4e-4M	1M
CATGAAGCTAC	GTAGCATCATG	86_Allawi_SantaLucia_1998c__6	(((((.(((((	))))).)))))	-8.51	N/A	-215	N/A	-75.2	N/A	37C	1e-4M	4e-4M	1M
CATGAGGCTAC	GTAGCATCATG	87_Allawi_SantaLucia_1998c__7	(((((.(((((	))))).)))))	-9.25	N/A	-199.5	N/A	-71.1	N/A	37C	1e-4M	4e-4M	1M
CATGTAACTAC	GTAGTAACATG	88_Allawi_SantaLucia_1998c__8	(((((.(((((	))))).)))))	-7.13	N/A	-158.6	N/A	-56.3	N/A	37C	1e-4M	4e-4M	1M
GATCAATGTAC	GTACAATGATC	89_Allawi_SantaLucia_1998c__9	(((((.(((((	))))).)))))	-8.08	N/A	-181.7	N/A	-64.4	N/A	37C	1e-4M	4e-4M	1M
GATCTATGTAC	GTACAAAGATC	90_Allawi_SantaLucia_1998c__10	(((((.(((((	))))).)))))	-7.73	N/A	-177.4	N/A	-62.8	N/A	37C	1e-4M	4e-4M	1M
GATCTGTGTAC	GTACAAAGATC	91_Allawi_SantaLucia_1998c__11	(((((.(((((	))))).)))))	-6.87	N/A	-163.7	N/A	-57.7	N/A	37C	1e-4M	4e-4M	1M
CCGACTCTAGCG	CGCAAGAGACGG	92_Allawi_SantaLucia_1998c__12	(((.((((.(((	))).)))).)))	-10.06	N/A	-170.9	N/A	-63.1	N/A	37C	1e-4M	4e-4M	1M
CGAGCATGATCG	CGAACATGATCG	93_Allawi_SantaLucia_1998c__13	(((.((((.(((	))).)))).)))	-8.8	N/A	-177.1	N/A	-63.7	N/A	37C	1e-4M	4e-4M	1M
CGCAAGAGACGG	CCGACTCTAGCG	94_Allawi_SantaLucia_1998c__14	(((.((((.(((	))).)))).)))	-8.94	N/A	-123.3	N/A	-47.2	N/A	37C	1e-4M	4e-4M	1M
CGTGGACCAACC	GGTAGGTCAACG	95_Allawi_SantaLucia_1998c__15	(((.((((.(((	))).)))).)))	-7.46	N/A	-148.1	N/A	-53.4	N/A	37C	1e-4M	4e-4M	1M
CTCACATGGGAG	CTCACATGAGAG	96_Allawi_SantaLucia_1998c__16	(((.((((.(((	))).)))).)))	-8.48	N/A	-181.4	N/A	-64.7	N/A	37C	1e-4M	4e-4M	1M
CTCGACGTAGAG	CTCAACGTAGAG	97_Allawi_SantaLucia_1998c__17	(((.((((.(((	))).)))).)))	-6.96	N/A	-224.6	N/A	-76.6	N/A	37C	1e-4M	4e-4M	1M
GAGAACCTGCAG	CTGAAGGTACTC	98_Allawi_SantaLucia_1998c__18	(((.((((.(((	))).)))).)))	-7.31	N/A	-168.6	N/A	-59.6	N/A	37C	1e-4M	4e-4M	1M
GAGGACCTACAG	CTGAAGGTACTC	99_Allawi_SantaLucia_1998c__19	(((.((((.(((	))).)))).)))	-7.81	N/A	-134.3	N/A	-49.5	N/A	37C	1e-4M	4e-4M	1M
GCAACTCGGTAG	CTAACGAGATGC	100_Allawi_SantaLucia_1998c__20	(((.((((.(((	))).)))).)))	-8.75	N/A	-163.8	N/A	-59.5	N/A	37C	1e-4M	4e-4M	1M
GCGATCTCAGCC	GGCAGAGAACGC	101_Allawi_SantaLucia_1998c__21	(((.((((.(((	))).)))).)))	-9.25	N/A	-148.4	N/A	-55.3	N/A	37C	1e-4M	4e-4M	1M
GGCAGAGAACGC	GCGATCTCAGCC	102_Allawi_SantaLucia_1998c__22	(((.((((.(((	))).)))).)))	-10.65	N/A	-205.9	N/A	-74.5	N/A	37C	1e-4M	4e-4M	1M
CGAGCGTCC	GGACCCTCG	103_Allawi_SantaLucia_1998a__1	((((.((((	)))).))))	-6.98	N/A	-140.4	N/A	-50.5	N/A	37C	1e-4M	4e-4M	1M
CGTCCGTCC	GGACCGACG	104_Allawi_SantaLucia_1998a__2	((((.((((	)))).))))	-6.59	N/A	-158.4	N/A	-55.7	N/A	37C	1e-4M	4e-4M	1M
GGACCCTCG	CGAGCGTCC	105_Allawi_SantaLucia_1998a__3	((((.((((	)))).))))	-6.12	N/A	-127.9	N/A	-45.8	N/A	37C	1e-4M	4e-4M	1M
GGACCGACG	CGTCCGTCC	106_Allawi_SantaLucia_1998a__4	((((.((((	)))).))))	-6.12	N/A	-135.9	N/A	-48.3	N/A	37C	1e-4M	4e-4M	1M
GGAGCCACG	CGTGCCTCC	107_Allawi_SantaLucia_1998a__5	((((.((((	)))).))))	-6.98	N/A	-147	N/A	-52.6	N/A	37C	1e-4M	4e-4M	1M
CATGAAGCTAC	GTAGCCTCATG	108_Allawi_SantaLucia_1998a__6	(((((.(((((	))))).)))))	-7.25	N/A	-186.2	N/A	-65	N/A	37C	1e-4M	4e-4M	1M
CCACACCAGAG	CTCTGCTGTGG	109_Allawi_SantaLucia_1998a__7	(((((.(((((	))))).)))))	-8.44	N/A	-192.3	N/A	-68.1	N/A	37C	1e-4M	4e-4M	1M
CCACACGAGAG	CTCTCCTGTGG	110_Allawi_SantaLucia_1998a__8	(((((.(((((	))))).)))))	-7.86	N/A	-180.7	N/A	-63.9	N/A	37C	1e-4M	4e-4M	1M
GAGAGCACACC	GGTGTCCTCTC	111_Allawi_SantaLucia_1998a__9	(((((.(((((	))))).)))))	-8.11	N/A	-182.3	N/A	-64.6	N/A	37C	1e-4M	4e-4M	1M
GATCAATGTAC	GTACACTGATC	112_Allawi_SantaLucia_1998a__10	(((((.(((((	))))).)))))	-6.62	N/A	-177.5	N/A	-61.7	N/A	37C	1e-4M	4e-4M	1M
GATCTATGTAC	GTACACAGATC	113_Allawi_SantaLucia_1998a__11	(((((.(((((	))))).)))))	-6.2	N/A	-163.7	N/A	-57	N/A	37C	1e-4M	4e-4M	1M
GTACAAAGATC	GATCTCTGTAC	114_Allawi_SantaLucia_1998a__12	(((((.(((((	))))).)))))	-5.93	N/A	-159.4	N/A	-55.4	N/A	37C	1e-4M	4e-4M	1M
GTAGCATCATG	CATGACGCTAC	115_Allawi_SantaLucia_1998a__13	(((((.(((((	))))).)))))	-7.75	N/A	-185.6	N/A	-65.3	N/A	37C	1e-4M	4e-4M	1M
GTAGTCACATG	CATGTCACTAC	116_Allawi_SantaLucia_1998a__14	(((((.(((((	))))).)))))	-6.24	N/A	-153.5	N/A	-53.9	N/A	37C	1e-4M	4e-4M	1M
CCGACTCTAGCG	CGCCAGAGCCGG	117_Allawi_SantaLucia_1998a__15	(((.((((.(((	))).)))).)))	-6.76	N/A	-137.4	N/A	-49.4	N/A	37C	1e-4M	4e-4M	1M
CGCAAGAGACGG	CCGCCTCTCGCG	118_Allawi_SantaLucia_1998a__16	(((.((((.(((	))).)))).)))	-6.33	N/A	-138	N/A	-49.1	N/A	37C	1e-4M	4e-4M	1M
GCGCTCTCCGCC	GGCCGAGACCGC	119_Allawi_SantaLucia_1998a__17	(((.((((.(((	))).)))).)))	-7	N/A	-129.1	N/A	-47	N/A	37C	1e-4M	4e-4M	1M
GGCCGAGACCGC	GCGCTCTCCGCC	120_Allawi_SantaLucia_1998a__18	(((.((((.(((	))).)))).)))	-7.15	N/A	-136	N/A	-49.3	N/A	37C	1e-4M	4e-4M	1M
CGTCGAGGACAACC	GGTCGTCCTCCACG	121_Allawi_SantaLucia_1998a__19	(((.((((((.(((	))).)))))).)))	-7.18	N/A	-113.9	N/A	-42.5	N/A	37C	1e-4M	4e-4M	1M
CGACCATATGATCG	CGACCATATGCTCG	122_Allawi_SantaLucia_1998a__20	(((.((((((.(((	))).)))))).)))	-6.21	N/A	-98.3	N/A	-36.7	N/A	37C	1e-4M	4e-4M	1M
CGTCTCATGAAACG	CGTCTCATGACACG	123_Allawi_SantaLucia_1998a__21	(((.((((((.(((	))).)))))).)))	-5.89	N/A	-188.7	N/A	-64.4	N/A	37C	1e-4M	4e-4M	1M
CTCCACATGTAGAG	CTCCACATGTCGAG	124_Allawi_SantaLucia_1998a__22	(((.((((((.(((	))).)))))).)))	-5.92	N/A	-180.5	N/A	-61.9	N/A	37C	1e-4M	4e-4M	1M
GAGAAGCGGTCCAG	CTGCACCGCTCCTC	125_Allawi_SantaLucia_1998a__23	(((.((((((.(((	))).)))))).)))	-8.97	N/A	-165.5	N/A	-60.3	N/A	37C	1e-4M	4e-4M	1M
GCAACTCCGGCTAG	CTACCCGGAGCTGC	126_Allawi_SantaLucia_1998a__24	(((.((((((.(((	))).)))))).)))	-9.47	N/A	-192.6	N/A	-69.2	N/A	37C	1e-4M	4e-4M	1M
CGCGAATTCGCG	CGCGAAUUCGCG	127_Leonard_Brown_1990a__1	((((((((((((	))))))))))))	-19.9	4%	-278.4	8%	-102.9	8%	25C	1e-4M	4e-4M	1M
CGCAAATTTGCG	CGCAAAUUUGCG	128_Leonard_Brown_1990a__2	((((((((((((	))))))))))))	-18.1	4%	-259.5	8%	-95.4	8%	25C	1e-4M	4e-4M	1M
CGCAAATTCGCG	CGCGAAUUUGCG	129_Leonard_Brown_1990a__3	((((((((((((	))))))))))))	-7	4%	-139.4	8%	-48.6	8%	25C	1e-4M	4e-4M	1M
CGCGAATTTGCG	CGCAAAUUCGCG	130_Leonard_Brown_1990a__4	((((((((((((	))))))))))))	-12.5	4%	-224.3	8%	-79.2	8%	25C	1e-4M	4e-4M	1M
CGCAAATTGGCG	CGCCAAUUUGCG	131_Leonard_Brown_1990a__5	((((((((((((	))))))))))))	-10.3	4%	-189.9	8%	-66.9	8%	25C	1e-4M	4e-4M	1M
CAACTTGATATTAATA	TATTAATATCAAGTTG	132_Tibanyenda_Hilbers_1984__1	((((((((((((((((	))))))))))))))))	-15.8	4%	-289	8%	-102	8%	24.85C	N/A	17.5e-6M	1M
CAACTTGaTATTAATA	TATTAATAaCAAGTTG	133_Tibanyenda_Hilbers_1984__2	(((((((.((((((((	)))))))).)))))))	-12.6	4%	-269	8%	-92	8%	24.85C	N/A	17.5e-6M	1M
CAACTTgATATTAATA	TATTAATATtAAGTTG	134_Tibanyenda_Hilbers_1984__3	((((((.(((((((((	))))))))).))))))	-12.7	4%	-264	8%	-91.3	8%	24.85C	N/A	17.5e-6M	1M
CAACTTGaTATTAATA	TATTAATAcCAAGTTG	135_Tibanyenda_Hilbers_1984__4	(((((((.((((((((	)))))))).)))))))	-12.1	4%	-265	8%	-90.9	8%	24.85C	N/A	17.5e-6M	1M
CAACTtGATATTAATA	TATTAATATCgAGTTG	136_Tibanyenda_Hilbers_1984__5	(((((.((((((((((	)))))))))).)))))	-13.2	4%	-230	8%	-92.6	8%	24.85C	N/A	17.5e-6M	1M
CAACTTGAtATTAATA	TATTAATgTCAAGTTG	137_Tibanyenda_Hilbers_1984__6	((((((((.(((((((	))))))).))))))))	-13.1	4%	-286	8%	-98.4	8%	24.85C	N/A	17.5e-6M	1M
CAACTTGATATtAATA	TATTgATATCAAGTTG	138_Tibanyenda_Hilbers_1984__7	(((((((((((.((((	)))).)))))))))))	-14	4%	-274	8%	-95.5	8%	24.85C	N/A	17.5e-6M	1M
CAAAcAAAG	CTTTgTTTG	139_Aboul-ela_Martin_1985__1	(((((((((	)))))))))	-10.1	N/A	-183	N/A	-64.5	N/A	25C	N/A	N/A	1M
CAAAaAAAG	CTTTtTTTG	140_Aboul-ela_Martin_1985__2	(((((((((	)))))))))	-9.6	N/A	-196	N/A	-68	N/A	25C	N/A	N/A	1M
CAAAgAAAG	CTTTcTTTG	141_Aboul-ela_Martin_1985__3	(((((((((	)))))))))	-9.5	N/A	-179	N/A	-62.8	N/A	25C	N/A	N/A	1M
CAAAtAAAG	CTTTaTTTG	142_Aboul-ela_Martin_1985__4	(((((((((	)))))))))	-8.5	N/A	-168	N/A	-58.6	N/A	25C	N/A	N/A	1M
CAAAAAAAG	CTTTTTTTG	143_Aboul-ela_Martin_1985__5	(((((((((	)))))))))	-7.8	N/A	-172	N/A	-59	N/A	25C	N/A	N/A	1M
CAAAtAAAG	CTTTgTTTG	144_Aboul-ela_Martin_1985__6	((((.((((	)))).))))	-6.5	N/A	-165	N/A	-55.6	N/A	25C	N/A	N/A	1M
CAAAgAAAG	CTTTgTTTG	145_Aboul-ela_Martin_1985__7	((((.((((	)))).))))	-6.3	N/A	-158	N/A	-53.5	N/A	25C	N/A	N/A	1M
CAAAgAAAG	CTTTaTTTG	146_Aboul-ela_Martin_1985__8	((((.((((	)))).))))	-6.2	N/A	-156	N/A	-52.6	N/A	25C	N/A	N/A	1M
CAAAgAAAG	CTTTtTTTG	147_Aboul-ela_Martin_1985__9	((((.((((	)))).))))	-5.8	N/A	-137	N/A	-46.7	N/A	25C	N/A	N/A	1M
CAAAaAAAG	CTTTgTTTG	148_Aboul-ela_Martin_1985__10	((((.((((	)))).))))	-5.3	N/A	-116	N/A	-39.9	N/A	25C	N/A	N/A	1M
CAAAcAAAG	CTTTtTTTG	149_Aboul-ela_Martin_1985__11	((((.((((	)))).))))	-5.3	N/A	-161	N/A	-53.2	N/A	25C	N/A	N/A	1M
CAAAtAAAG	CTTTcTTTG	150_Aboul-ela_Martin_1985__12	((((.((((	)))).))))	-5	N/A	-151	N/A	-50	N/A	25C	N/A	N/A	1M
CAAAaAAAG	CTTTaTTTG	151_Aboul-ela_Martin_1985__13	((((.((((	)))).))))	-5	N/A	-107	N/A	-36.9	N/A	25C	N/A	N/A	1M
CAAAtAAAG	CTTTtTTTG	152_Aboul-ela_Martin_1985__14	((((.((((	)))).))))	-5	N/A	-167	N/A	-54.6	N/A	25C	N/A	N/A	1M
CAAAcAAAG	CTTTTTTG	153_Aboul-ela_Martin_1985__15	((((.((((	))))))))	-4.9	N/A	-161	N/A	-53	N/A	25C	N/A	N/A	1M
CAAAcAAAG	CTTTaTTTG	154_Aboul-ela_Martin_1985__16	((((.((((	)))).))))	-4.6	N/A	-120	N/A	-40.3	N/A	25C	N/A	N/A	1M
CAAAcAAAG	CTTTcTTTG	155_Aboul-ela_Martin_1985__17	((((.((((	)))).))))	-4.5	N/A	-171	N/A	-55.3	N/A	25C	N/A	N/A	1M
CAAAaAAAG	CTTTcTTTG	156_Aboul-ela_Martin_1985__18	((((.((((	)))).))))	-4.4	N/A	-106	N/A	-35.8	N/A	25C	N/A	N/A	1M
CAAAAAAG	CTTTcTTTG	157_Aboul-ela_Martin_1985__19	((((((((	)))).))))	-4.2	N/A	-135	N/A	-45	N/A	25C	N/A	N/A	1M
CAAAcAAAG	CTTTgTTTG	158_Aboul-ela_Martin_1985__20	(((((((((	)))))))))	-5.5	N/A	-183	N/A	-64.5	N/A	50C	N/A	N/A	1M
CAAAaAAAG	CTTTtTTTG	159_Aboul-ela_Martin_1985__21	(((((((((	)))))))))	-4.7	N/A	-196	N/A	-68	N/A	50C	N/A	N/A	1M
CAAAgAAAG	CTTTcTTTG	160_Aboul-ela_Martin_1985__22	(((((((((	)))))))))	-5	N/A	-179	N/A	-62.8	N/A	50C	N/A	N/A	1M
CAAAtAAAG	CTTTaTTTG	161_Aboul-ela_Martin_1985__23	(((((((((	)))))))))	-4.3	N/A	-168	N/A	-58.6	N/A	50C	N/A	N/A	1M
CAAAAAAAG	CTTTTTTTG	162_Aboul-ela_Martin_1985__24	(((((((((	)))))))))	-3.3	N/A	-172	N/A	-59	N/A	50C	N/A	N/A	1M
CAAAtAAAG	CTTTgTTTG	163_Aboul-ela_Martin_1985__25	((((.((((	)))).))))	-2.4	N/A	-165	N/A	-55.6	N/A	50C	N/A	N/A	1M
CAAAgAAAG	CTTTgTTTG	164_Aboul-ela_Martin_1985__26	((((.((((	)))).))))	-2.4	N/A	-158	N/A	-53.5	N/A	50C	N/A	N/A	1M
CAAAgAAAG	CTTTaTTTG	165_Aboul-ela_Martin_1985__27	((((.((((	)))).))))	-2.3	N/A	-156	N/A	-52.6	N/A	50C	N/A	N/A	1M
CAAAgAAAG	CTTTtTTTG	166_Aboul-ela_Martin_1985__28	((((.((((	)))).))))	-2.4	N/A	-137	N/A	-46.7	N/A	50C	N/A	N/A	1M
CAAAaAAAG	CTTTgTTTG	167_Aboul-ela_Martin_1985__29	((((.((((	)))).))))	-2.4	N/A	-116	N/A	-39.9	N/A	50C	N/A	N/A	1M
CAAAcAAAG	CTTTtTTTG	168_Aboul-ela_Martin_1985__30	((((.((((	)))).))))	-1.3	N/A	-161	N/A	-53.2	N/A	50C	N/A	N/A	1M
CAAAtAAAG	CTTTcTTTG	169_Aboul-ela_Martin_1985__31	((((.((((	)))).))))	-1.2	N/A	-151	N/A	-50	N/A	50C	N/A	N/A	1M
CAAAaAAAG	CTTTaTTTG	170_Aboul-ela_Martin_1985__32	((((.((((	)))).))))	-2.3	N/A	-107	N/A	-36.9	N/A	50C	N/A	N/A	1M
CAAAtAAAG	CTTTtTTTG	171_Aboul-ela_Martin_1985__33	((((.((((	)))).))))	-0.8	N/A	-167	N/A	-54.6	N/A	50C	N/A	N/A	1M
CAAAcAAAG	CTTTTTTG	172_Aboul-ela_Martin_1985__34	((((.((((	))))))))	-0.9	N/A	-161	N/A	-53	N/A	50C	N/A	N/A	1M
CAAAcAAAG	CTTTaTTTG	173_Aboul-ela_Martin_1985__35	((((.((((	)))).))))	-1.6	N/A	-120	N/A	-40.3	N/A	50C	N/A	N/A	1M
CAAAcAAAG	CTTTcTTTG	174_Aboul-ela_Martin_1985__36	((((.((((	)))).))))	-0.2	N/A	-171	N/A	-55.3	N/A	50C	N/A	N/A	1M
CAAAaAAAG	CTTTcTTTG	175_Aboul-ela_Martin_1985__37	((((.((((	)))).))))	-1.8	N/A	-106	N/A	-35.8	N/A	50C	N/A	N/A	1M
CAAAAAAG	CTTTcTTTG	176_Aboul-ela_Martin_1985__38	((((((((	)))).))))	-0.8	N/A	-135	N/A	-45	N/A	50C	N/A	N/A	1M
AAGAGCTCT	AAGAGCTCT	177_Bommarito_SantaLucia_2000__1	.((((((((	.))))))))	-8.51	N/A	-141.6	N/A	-52.4	N/A	37C	N/A	N/A	1M
ACGATATCG	ACGATATCG	178_Bommarito_SantaLucia_2000__2	.((((((((	.))))))))	-8.8	N/A	-179.3	N/A	-64.4	N/A	37C	N/A	N/A	1M
AGTAGCTAC	AGTAGCTAC	179_Bommarito_SantaLucia_2000__3	.((((((((	.))))))))	-8.16	N/A	-163.9	N/A	-59	N/A	37C	N/A	N/A	1M
ATGAGCTCA	ATGAGCTCA	180_Bommarito_SantaLucia_2000__4	.((((((((	.))))))))	-8.72	N/A	-152.9	N/A	-56.2	N/A	37C	N/A	N/A	1M
CAGATATCT	CAGATATCT	181_Bommarito_SantaLucia_2000__5	.((((((((	.))))))))	-5.88	N/A	-135.2	N/A	-47.8	N/A	37C	N/A	N/A	1M
CGTAGCTAC	CGTAGCTAC	182_Bommarito_SantaLucia_2000__6	.((((((((	.))))))))	-7.7	N/A	-167.7	N/A	-59.7	N/A	37C	N/A	N/A	1M
CTTAGCTAA	CTTAGCTAA	183_Bommarito_SantaLucia_2000__7	.((((((((	.))))))))	-5.53	N/A	-124.1	N/A	-44	N/A	37C	N/A	N/A	1M
GATAGCTAT	GATAGCTAT	184_Bommarito_SantaLucia_2000__8	.((((((((	.))))))))	-6.5	N/A	-146.1	N/A	-51.8	N/A	37C	N/A	N/A	1M
GCGATATCG	GCGATATCG	185_Bommarito_SantaLucia_2000__9	.((((((((	.))))))))	-8.32	N/A	-173.2	N/A	-61	N/A	37C	N/A	N/A	1M
GGTAGCTAC	GGTAGCTAC	186_Bommarito_SantaLucia_2000__10	.((((((((	.))))))))	-8.13	N/A	-165.6	N/A	-59.5	N/A	37C	N/A	N/A	1M
GTGAGCTCA	GTGAGCTCA	187_Bommarito_SantaLucia_2000__11	.((((((((	.))))))))	-6.83	N/A	-155.3	N/A	-55	N/A	37C	N/A	N/A	1M
GTTAGCTAA	GTTAGCTAA	188_Bommarito_SantaLucia_2000__12	.((((((((	.))))))))	-4.44	N/A	-135.4	N/A	-46.3	N/A	37C	N/A	N/A	1M
TACAGCTGT	TACAGCTGT	189_Bommarito_SantaLucia_2000__13	.((((((((	.))))))))	-9.35	N/A	-172.7	N/A	-62.9	N/A	37C	N/A	N/A	1M
TCGATATCG	TCGATATCG	190_Bommarito_SantaLucia_2000__14	.((((((((	.))))))))	-8.05	N/A	-166.9	N/A	-59.8	N/A	37C	N/A	N/A	1M
TGTAGCTAC	TGTAGCTAC	191_Bommarito_SantaLucia_2000__15	.((((((((	.))))))))	-8.22	N/A	-171.6	N/A	-61.4	N/A	37C	N/A	N/A	1M
TTCAGCTGA	TTCAGCTGA	192_Bommarito_SantaLucia_2000__16	.((((((((	.))))))))	-8.04	N/A	-150.4	N/A	-54.7	N/A	37C	N/A	N/A	1M
AGAGCTCTA	AGAGCTCTA	193_Bommarito_SantaLucia_2000__17	((((((((.	)))))))).	-8.46	N/A	-148.7	N/A	-54.2	N/A	37C	N/A	N/A	1M
CGATATCGA	CGATATCGA	194_Bommarito_SantaLucia_2000__18	((((((((.	)))))))).	-8.72	N/A	-152.9	N/A	-56.2	N/A	37C	N/A	N/A	1M
GTAGCTACA	GTAGCTACA	195_Bommarito_SantaLucia_2000__19	((((((((.	)))))))).	-8.65	N/A	-178.3	N/A	-63.5	N/A	37C	N/A	N/A	1M
TGAGCTCAA	TGAGCTCAA	196_Bommarito_SantaLucia_2000__20	((((((((.	)))))))).	-7.97	N/A	-140	N/A	-51.4	N/A	37C	N/A	N/A	1M
ATAGCTATC	ATAGCTATC	197_Bommarito_SantaLucia_2000__21	((((((((.	)))))))).	-5.63	N/A	-113.1	N/A	-40.1	N/A	37C	N/A	N/A	1M
CGATATCGC	CGATATCGC	198_Bommarito_SantaLucia_2000__22	((((((((.	)))))))).	-7.34	N/A	-145.2	N/A	-52.4	N/A	37C	N/A	N/A	1M
GTAGCTACC	GTAGCTACC	199_Bommarito_SantaLucia_2000__23	((((((((.	)))))))).	-7.64	N/A	-158.6	N/A	-56.8	N/A	37C	N/A	N/A	1M
TCAGCTGAC	TCAGCTGAC	200_Bommarito_SantaLucia_2000__24	((((((((.	)))))))).	-7.28	N/A	-121	N/A	-44.8	N/A	37C	N/A	N/A	1M
ATAGCTATG	ATAGCTATG	201_Bommarito_SantaLucia_2000__25	((((((((.	)))))))).	-6.27	N/A	-150.2	N/A	-52.9	N/A	37C	N/A	N/A	1M
CGATATCGG	CGATATCGG	202_Bommarito_SantaLucia_2000__26	((((((((.	)))))))).	-7.77	N/A	-167.5	N/A	-59.7	N/A	37C	N/A	N/A	1M
GTAGCTACG	GTAGCTACG	203_Bommarito_SantaLucia_2000__27	((((((((.	)))))))).	-7.02	N/A	-164.6	N/A	-58.1	N/A	37C	N/A	N/A	1M
TTAGCTAAG	TTAGCTAAG	204_Bommarito_SantaLucia_2000__28	((((((((.	)))))))).	-5.51	N/A	-124.4	N/A	-44.1	N/A	37C	N/A	N/A	1M
ATAGCTATT	ATAGCTATT	205_Bommarito_SantaLucia_2000__29	((((((((.	)))))))).	-5.84	N/A	-122.4	N/A	-43.7	N/A	37C	N/A	N/A	1M
CGATATCGT	CGATATCGT	206_Bommarito_SantaLucia_2000__30	((((((((.	)))))))).	-7.58	N/A	-170.7	N/A	-60.7	N/A	37C	N/A	N/A	1M
GTAGCTACT	GTAGCTACT	207_Bommarito_SantaLucia_2000__31	((((((((.	)))))))).	-8.05	N/A	-175.7	N/A	-62	N/A	37C	N/A	N/A	1M
TTAGCTAAT	TTAGCTAAT	208_Bommarito_SantaLucia_2000__32	((((((((.	)))))))).	-5.22	N/A	-123.4	N/A	-43.5	N/A	37C	N/A	N/A	1M
TTAGCTAA	TTAGCTAA	209_Bommarito_SantaLucia_2000__33	((((((((	))))))))	-5.48	N/A	-98.1	N/A	-35.9	N/A	37C	N/A	N/A	1M
ACAGCTGT	ACAGCTGT	210_Bommarito_SantaLucia_2000__34	((((((((	))))))))	-7.92	N/A	-132.7	N/A	-49.1	N/A	37C	N/A	N/A	1M
CGATATCG	CGATATCG	211_Bommarito_SantaLucia_2000__35	((((((((	))))))))	-6.89	N/A	-145.3	N/A	-51.9	N/A	37C	N/A	N/A	1M
GTAGCTAC	GTAGCTAC	212_Bommarito_SantaLucia_2000__36	((((((((	))))))))	-7.01	N/A	-143.7	N/A	-51.6	N/A	37C	N/A	N/A	1M
TGAGCTCA	TGAGCTCA	213_Bommarito_SantaLucia_2000__37	((((((((	))))))))	-7.73	N/A	-137.7	N/A	-50.5	N/A	37C	N/A	N/A	1M
CGTGTCTCC	GGAGGCACG	214_Allawi_SantaLucia_1997__1	((((.((((	)))).))))	-7.75	N/A	-141	N/A	-51.5	N/A	37C	1e-4M	4e-4M	1M
GGACGCTCG	CGAGTGTCC	215_Allawi_SantaLucia_1997__2	((((.((((	)))).))))	-8.49	N/A	-178.5	N/A	-63.9	N/A	37C	1e-4M	4e-4M	1M
GGACTCTCG	CGAGGGTCC	216_Allawi_SantaLucia_1997__3	((((.((((	)))).))))	-7.47	N/A	-162.1	N/A	-57.7	N/A	37C	1e-4M	4e-4M	1M
GGACTGACG	CGTCGGTCC	217_Allawi_SantaLucia_1997__4	((((.((((	)))).))))	-8.3	N/A	-165.2	N/A	-59.5	N/A	37C	1e-4M	4e-4M	1M
GGAGTCACG	CGTGGCTCC	218_Allawi_SantaLucia_1997__5	((((.((((	)))).))))	-8.84	N/A	-185.3	N/A	-66.3	N/A	37C	1e-4M	4e-4M	1M
GACCGTGCAC	GTGCGTGGTC	219_Allawi_SantaLucia_1997__6	((((..((((	))))..))))	-7.17	N/A	-156.8	N/A	-55.8	N/A	37C	1e-4M	4e-4M	1M
GACGTGACCG	CGGTTGCGTC	220_Allawi_SantaLucia_1997__7	((((..((((	))))..))))	-8.06	N/A	-178.3	N/A	-63.4	N/A	37C	1e-4M	4e-4M	1M
GACGTTGGAC	GTCCGGCGTC	221_Allawi_SantaLucia_1997__8	((((..((((	))))..))))	-7.91	N/A	-164.9	N/A	-59.1	N/A	37C	1e-4M	4e-4M	1M
GACGTTAGGC	GCCTGGCGTC	222_Allawi_SantaLucia_1997__9	((((..((((	))))..))))	-7.66	N/A	-124.9	N/A	-46.4	N/A	37C	1e-4M	4e-4M	1M
GCAGGTCTGC	GCAGGTCTGC	223_Allawi_SantaLucia_1997__10	((((..((((	))))..))))	-6.38	N/A	-98.1	N/A	-36.8	N/A	37C	1e-4M	4e-4M	1M
GGAGTGCTCC	GGAGTGCTCC	224_Allawi_SantaLucia_1997__11	((((..((((	))))..))))	-7.66	N/A	-191	N/A	-66.9	N/A	37C	1e-4M	4e-4M	1M
GGCAGTTCGC	GCGAGTTGCC	225_Allawi_SantaLucia_1997__12	((((..((((	))))..))))	-6.87	N/A	-152.8	N/A	-54.3	N/A	37C	1e-4M	4e-4M	1M
CATGAGGCTAC	GTAGCTTCATG	226_Allawi_SantaLucia_1997__13	(((((.(((((	))))).)))))	-8.57	N/A	-192	N/A	-68.1	N/A	37C	1e-4M	4e-4M	1M
CATGTGACTAC	GTAGTTACATG	227_Allawi_SantaLucia_1997__14	(((((.(((((	))))).)))))	-7.71	N/A	-183.5	N/A	-64.6	N/A	37C	1e-4M	4e-4M	1M
GATCATTGTAC	GTACAGTGATC	228_Allawi_SantaLucia_1997__15	(((((.(((((	))))).)))))	-7.78	N/A	-188.1	N/A	-66.1	N/A	37C	1e-4M	4e-4M	1M
GATCTGTGTAC	GTACATAGATC	229_Allawi_SantaLucia_1997__16	(((((.(((((	))))).)))))	-7.78	N/A	-196	N/A	-68.6	N/A	37C	1e-4M	4e-4M	1M
GTAGCGTCATG	CATGATGCTAC	230_Allawi_SantaLucia_1997__17	(((((.(((((	))))).)))))	-9.76	N/A	-212.3	N/A	-75.6	N/A	37C	1e-4M	4e-4M	1M
GTAGTGACATG	CATGTTACTAC	231_Allawi_SantaLucia_1997__18	(((((.(((((	))))).)))))	-7.88	N/A	-198.3	N/A	-69.4	N/A	37C	1e-4M	4e-4M	1M
CCATGCGTAACG	CGTTGCGTATGG	232_Allawi_SantaLucia_1997__19	((((.((.((((	)))).)).))))	-8.94	N/A	-195.4	N/A	-69.5	N/A	37C	1e-4M	4e-4M	1M
CGAGACGTTTCG	CGATACGTTTCG	233_Allawi_SantaLucia_1997__20	(((.((((.(((	))).)))).)))	-6.96	N/A	-179.9	N/A	-62.8	N/A	37C	1e-4M	4e-4M	1M
CGAGCATGTTCG	CGATCATGTTCG	234_Allawi_SantaLucia_1997__21	(((.((((.(((	))).)))).)))	-7.2	N/A	-172.1	N/A	-60.6	N/A	37C	1e-4M	4e-4M	1M
CGTGACGTTACG	CGTTACGTTACG	235_Allawi_SantaLucia_1997__22	(((.((((.(((	))).)))).)))	-8.19	N/A	-219.9	N/A	-76.4	N/A	37C	1e-4M	4e-4M	1M
CGTGTCGATACG	CGTTTCGATACG	236_Allawi_SantaLucia_1997__23	(((.((((.(((	))).)))).)))	-8.42	N/A	-216.1	N/A	-75.5	N/A	37C	1e-4M	4e-4M	1M
CGTTACGTGACG	CGTTACGTTACG	237_Allawi_SantaLucia_1997__24	(((.((((.(((	))).)))).)))	-7.86	N/A	-186.6	N/A	-65.7	N/A	37C	1e-4M	4e-4M	1M
CTCGGATCTGAG	CTCTGATCTGAG	238_Allawi_SantaLucia_1997__25	(((.((((.(((	))).)))).)))	-8.49	N/A	-222.8	N/A	-77.6	N/A	37C	1e-4M	4e-4M	1M
CTCTCATGGGAG	CTCTCATGTGAG	239_Allawi_SantaLucia_1997__26	(((.((((.(((	))).)))).)))	-6.46	N/A	-145.8	N/A	-51.7	N/A	37C	1e-4M	4e-4M	1M
CTCTGATCGGAG	CTCTGATCTGAG	240_Allawi_SantaLucia_1997__27	(((.((((.(((	))).)))).)))	-7.54	N/A	-179.7	N/A	-63.3	N/A	37C	1e-4M	4e-4M	1M
CTGTCATGGCAG	CTGTCATGTCAG	241_Allawi_SantaLucia_1997__28	(((.((((.(((	))).)))).)))	-8.3	N/A	-169.2	N/A	-60.8	N/A	37C	1e-4M	4e-4M	1M
CTGTGATCGCAG	CTGTGATCTCAG	242_Allawi_SantaLucia_1997__29	(((.((((.(((	))).)))).)))	-8.74	N/A	-199.5	N/A	-70.6	N/A	37C	1e-4M	4e-4M	1M
CTTGGATCTAAG	CTTTGATCTAAG	243_Allawi_SantaLucia_1997__30	(((.((((.(((	))).)))).)))	-5.89	N/A	-195	N/A	-66.4	N/A	37C	1e-4M	4e-4M	1M
TAGGTCAATACT	AGTATTGACCTA	244_Seela_Debelak_2000__1	((((((((((((	))))))))))))	-12	4%	-252	8%	-90	8%	24.85C	N/A	5e-6M	1M
TAGGCCAATACT	AGTATTGACCTA	245_Seela_Debelak_2000__2	((((.(((((((	))))))).))))	-8	4%	-193	8%	-68	8%	24.85C	N/A	5e-6M	1M
TAGGACAATACT	AGTATTGACCTA	246_Seela_Debelak_2000__3	((((.(((((((	))))))).))))	-8.4	4%	-172	8%	-62	8%	24.85C	N/A	5e-6M	1M
TAGGGCAATACT	AGTATTGACCTA	247_Seela_Debelak_2000__4	((((.(((((((	))))))).))))	-10.5	4%	-225	8%	-80	8%	24.85C	N/A	5e-6M	1M
TAGGTCAATACT	AGTATTGACCTA	248_Seela_Debelak_2000__5	((((((((((((	))))))))))))	-12	4%	-252	8%	-90	8%	24.85C	N/A	5e-6M	1M
TAGGTCAATACT	AGTACTGACCTA	249_Seela_Debelak_2000__6	(((((((.((((	)))).)))))))	-7.5	4%	-183	8%	-64	8%	24.85C	N/A	5e-6M	1M
TAGGTCAATACT	AGTAATGACCTA	250_Seela_Debelak_2000__7	(((((((.((((	)))).)))))))	-8.2	4%	-184	8%	-65	8%	24.85C	N/A	5e-6M	1M
TAGGTCAATACT	AGTAGTGACCTA	251_Seela_Debelak_2000__8	(((((((.((((	)))).)))))))	-9.2	4%	-209	8%	-74	8%	24.85C	N/A	5e-6M	1M
CGAACTGGCGTC	GACGCCAGTTCG	252_Seela_Debelak_2000__9	((((((((((((	))))))))))))	-15.1	4%	-270	8%	-99	8%	24.85C	N/A	5e-6M	1M
CGAACGGGCGGC	GACGCCAGTTCG	253_Seela_Debelak_2000__10	(((((.((((.(	).)))).)))))	-10	4%	-183	8%	-67	8%	24.85C	N/A	5e-6M	1M
AGCCG	CGGCU	254_Sugimoto_Honda_1996__1	(((((	)))))	-5.6	N/A	N/A	N/A	N/A	N/A	37C	N/A	5e-6M	1M
ACCGCA	UGCGGU	255_Sugimoto_Honda_1996__2	((((((	))))))	-6.7	N/A	N/A	N/A	N/A	N/A	37C	N/A	5e-6M	1M
ATGCGC	GCGCAU	256_Sugimoto_Honda_1996__3	((((((	))))))	-7.3	N/A	N/A	N/A	N/A	N/A	37C	N/A	5e-6M	1M
CGGTGC	GCACCG	257_Sugimoto_Honda_1996__4	((((((	))))))	-7.2	N/A	N/A	N/A	N/A	N/A	37C	N/A	5e-6M	1M
CGTGCC	GGCACG	258_Sugimoto_Honda_1996__5	((((((	))))))	-6.9	N/A	N/A	N/A	N/A	N/A	37C	N/A	5e-6M	1M
TGCGCA	UGCGCA	259_Sugimoto_Honda_1996__6	((((((	))))))	-6.9	N/A	N/A	N/A	N/A	N/A	37C	N/A	5e-6M	1M
AATACCG	CGGUAUU	260_Sugimoto_Honda_1996__7	(((((((	)))))))	-5.9	N/A	N/A	N/A	N/A	N/A	37C	N/A	5e-6M	1M
AGCCGTG	CACGGCU	261_Sugimoto_Honda_1996__8	(((((((	)))))))	-8.5	N/A	N/A	N/A	N/A	N/A	37C	N/A	5e-6M	1M
AGCTTCA	UGAAGCU	262_Sugimoto_Honda_1996__9	(((((((	)))))))	-6.1	N/A	N/A	N/A	N/A	N/A	37C	N/A	5e-6M	1M
GGACTTA	UAAGUCC	263_Sugimoto_Honda_1996__10	(((((((	)))))))	-5.6	N/A	N/A	N/A	N/A	N/A	37C	N/A	5e-6M	1M
AAAAAAAA	UUUUUUUU	264_Sugimoto_Honda_1996__11	((((((((	))))))))	-5.1	N/A	N/A	N/A	N/A	N/A	37C	N/A	5e-6M	1M
AAGCGTAG	CUACGCUU	265_Sugimoto_Honda_1996__12	((((((((	))))))))	-8	N/A	N/A	N/A	N/A	N/A	37C	N/A	5e-6M	1M
AATCCAGT	ACUGGAUU	266_Sugimoto_Honda_1996__13	((((((((	))))))))	-6.8	N/A	N/A	N/A	N/A	N/A	37C	N/A	5e-6M	1M
ACATATGT	ACAUAUGU	267_Sugimoto_Honda_1996__14	((((((((	))))))))	-5.7	N/A	N/A	N/A	N/A	N/A	37C	N/A	5e-6M	1M
ACCTAGTC	GACUAGGU	268_Sugimoto_Honda_1996__15	((((((((	))))))))	-6.5	N/A	N/A	N/A	N/A	N/A	37C	N/A	5e-6M	1M
ACGACCTC	GAGGUCGU	269_Sugimoto_Honda_1996__16	((((((((	))))))))	-8.7	N/A	N/A	N/A	N/A	N/A	37C	N/A	5e-6M	1M
AGAGAGAG	CUCUCUCU	270_Sugimoto_Honda_1996__17	((((((((	))))))))	-7.4	N/A	N/A	N/A	N/A	N/A	37C	N/A	5e-6M	1M
AGCGTAAG	CUUACGCU	271_Sugimoto_Honda_1996__18	((((((((	))))))))	-7.8	N/A	N/A	N/A	N/A	N/A	37C	N/A	5e-6M	1M
AGTCCTGA	UCAGGACU	272_Sugimoto_Honda_1996__19	((((((((	))))))))	-7.5	N/A	N/A	N/A	N/A	N/A	37C	N/A	5e-6M	1M
ATGCGCAT	AUGCGCAU	273_Sugimoto_Honda_1996__20	((((((((	))))))))	-9	N/A	N/A	N/A	N/A	N/A	37C	N/A	5e-6M	1M
CACGGCTC	GAGCCGUG	274_Sugimoto_Honda_1996__21	((((((((	))))))))	-10	N/A	N/A	N/A	N/A	N/A	37C	N/A	5e-6M	1M
CCATATGG	CCAUAUGG	275_Sugimoto_Honda_1996__22	((((((((	))))))))	-6.8	N/A	N/A	N/A	N/A	N/A	37C	N/A	5e-6M	1M
CGATATCG	CGAUAUCG	276_Sugimoto_Honda_1996__23	((((((((	))))))))	-7.3	N/A	N/A	N/A	N/A	N/A	37C	N/A	5e-6M	1M
CGCGTATA	UAUACGCG	277_Sugimoto_Honda_1996__24	((((((((	))))))))	-8.4	N/A	N/A	N/A	N/A	N/A	37C	N/A	5e-6M	1M
CGCTGTAA	UUACAGCG	278_Sugimoto_Honda_1996__25	((((((((	))))))))	-7.9	N/A	N/A	N/A	N/A	N/A	37C	N/A	5e-6M	1M
CTAGTGGA	UCCACUAG	279_Sugimoto_Honda_1996__26	((((((((	))))))))	-7.5	N/A	N/A	N/A	N/A	N/A	37C	N/A	5e-6M	1M
CTCACGGC	GCCGUGAG	280_Sugimoto_Honda_1996__27	((((((((	))))))))	-9.8	N/A	N/A	N/A	N/A	N/A	37C	N/A	5e-6M	1M
CTGAGTCC	GGACUCAG	281_Sugimoto_Honda_1996__28	((((((((	))))))))	-8	N/A	N/A	N/A	N/A	N/A	37C	N/A	5e-6M	1M
GAATATTC	GAAUAUUC	282_Sugimoto_Honda_1996__29	((((((((	))))))))	-4.3	N/A	N/A	N/A	N/A	N/A	37C	N/A	5e-6M	1M
GACTAGTC	GACUAGUC	283_Sugimoto_Honda_1996__30	((((((((	))))))))	-6.6	N/A	N/A	N/A	N/A	N/A	37C	N/A	5e-6M	1M
GAGTACTC	GAGUACUC	284_Sugimoto_Honda_1996__31	((((((((	))))))))	-5.8	N/A	N/A	N/A	N/A	N/A	37C	N/A	5e-6M	1M
GATTAATC	GAUUAAUC	285_Sugimoto_Honda_1996__32	((((((((	))))))))	-4.3	N/A	N/A	N/A	N/A	N/A	37C	N/A	5e-6M	1M
GCATATGC	GCAUAUGC	286_Sugimoto_Honda_1996__33	((((((((	))))))))	-7.8	N/A	N/A	N/A	N/A	N/A	37C	N/A	5e-6M	1M
GCCAGTTA	UAACUGGC	287_Sugimoto_Honda_1996__34	((((((((	))))))))	-8.2	N/A	N/A	N/A	N/A	N/A	37C	N/A	5e-6M	1M
GGTGCCAA	UUGGCACC	288_Sugimoto_Honda_1996__35	((((((((	))))))))	-9	N/A	N/A	N/A	N/A	N/A	37C	N/A	5e-6M	1M
GTCGAACA	UGUUCGAC	289_Sugimoto_Honda_1996__36	((((((((	))))))))	-8.3	N/A	N/A	N/A	N/A	N/A	37C	N/A	5e-6M	1M
GTCTAGAC	GUCUAGAC	290_Sugimoto_Honda_1996__37	((((((((	))))))))	-6.5	N/A	N/A	N/A	N/A	N/A	37C	N/A	5e-6M	1M
TAGGCCTA	UAGGCCUA	291_Sugimoto_Honda_1996__38	((((((((	))))))))	-8.2	N/A	N/A	N/A	N/A	N/A	37C	N/A	5e-6M	1M
TATGCATA	UAUGCAUA	292_Sugimoto_Honda_1996__39	((((((((	))))))))	-5.9	N/A	N/A	N/A	N/A	N/A	37C	N/A	5e-6M	1M
AAAAAAAAA	UUUUUUUUU	293_Sugimoto_Honda_1996__40	(((((((((	)))))))))	-6.2	N/A	N/A	N/A	N/A	N/A	37C	N/A	5e-6M	1M
ATAACTGGC	GCCAGUUAU	294_Sugimoto_Honda_1996__41	(((((((((	)))))))))	-9	N/A	N/A	N/A	N/A	N/A	37C	N/A	5e-6M	1M
ATCTATCCG	CGGAUAGAU	295_Sugimoto_Honda_1996__42	(((((((((	)))))))))	-8.7	N/A	N/A	N/A	N/A	N/A	37C	N/A	5e-6M	1M
CGCTGTTAC	GUAACAGCG	296_Sugimoto_Honda_1996__43	(((((((((	)))))))))	-9.9	N/A	N/A	N/A	N/A	N/A	37C	N/A	5e-6M	1M
GCCAGTTAA	UUAACUGGC	297_Sugimoto_Honda_1996__44	(((((((((	)))))))))	-8.8	N/A	N/A	N/A	N/A	N/A	37C	N/A	5e-6M	1M
AAAAAAAAAA	UUUUUUUUUU	298_Sugimoto_Honda_1996__45	((((((((((	))))))))))	-6.7	N/A	N/A	N/A	N/A	N/A	37C	N/A	5e-6M	1M
CGGCAAGCGC	GCGCUUGCCG	299_Sugimoto_Honda_1996__46	((((((((((	))))))))))	-13.3	N/A	N/A	N/A	N/A	N/A	37C	N/A	5e-6M	1M
TAGGTTATAA	UUAUAACCUA	300_Sugimoto_Honda_1996__47	((((((((((	))))))))))	-7	N/A	N/A	N/A	N/A	N/A	37C	N/A	5e-6M	1M
ACGTATTATGC	GCAUAAUACGU	301_Sugimoto_Honda_1996__48	(((((((((((	)))))))))))	-10.4	N/A	N/A	N/A	N/A	N/A	37C	N/A	5e-6M	1M
ATTGGATACAAA	UUUGUAUCCAAU	302_Sugimoto_Honda_1996__49	((((((((((((	))))))))))))	-10.3	N/A	N/A	N/A	N/A	N/A	37C	N/A	5e-6M	1M
ACATTATTATTACA	UGUAAUAAUAAUGU	303_Sugimoto_Honda_1996__50	((((((((((((((	))))))))))))))	-11.3	N/A	N/A	N/A	N/A	N/A	37C	N/A	5e-6M	1M
AAAAAAAA	TTTTTTTT	304_Sugimoto_Sasaki_1991__1	((((((((	))))))))	-4.51	N/A	-177.94	N/A	-59.71	N/A	37C	1e-4M	N/A	N/A
ATGACGGAATA	UAUUCCGUCAU	305_Wilson_Zon_1988__1	(((((((((((	)))))))))))	-8.6	N/A	-0.2	N/A	-68.2	N/A	25C	N/A	N/A	0.4M
ATGAGCGAATA	UAUUCGCUCAU	306_Wilson_Zon_1988__2	(((((((((((	)))))))))))	-12	N/A	-0.23	N/A	-81.1	N/A	25C	N/A	N/A	0.4M
ATGAGGGAATA	UAUUCCCUCAU	307_Wilson_Zon_1988__3	(((((((((((	)))))))))))	-7.3	N/A	-0.13	N/A	-47	N/A	25C	N/A	N/A	0.4M
TATTCCGTCAT	ATAAGGCAGTA	308_Wilson_Zon_1988__4	((.(.(.(.((	)).).).).))	-13.1	N/A	-0.22	N/A	-78.1	N/A	25C	N/A	N/A	0.4M
TATTCGCTCAT	ATAAGCGAGTA	309_Wilson_Zon_1988__5	((.(.(.(.((	)).).).).))	-14	N/A	-0.23	N/A	-82.6	N/A	25C	N/A	N/A	0.4M
AAATGGAC	GTCCATTT	310_Doktycz_Jacobson_1995__1	((((((((	))))))))	-0.73	N/A	N/A	N/A	N/A	N/A	25C	N/A	2e-6M	1M
AATTGGAC	GTCCAATT	311_Doktycz_Jacobson_1995__2	((((((((	))))))))	-0.66	N/A	N/A	N/A	N/A	N/A	25C	N/A	2e-6M	1M
AAGTGGAC	GTCCACTT	312_Doktycz_Jacobson_1995__3	((((((((	))))))))	-1.48	N/A	N/A	N/A	N/A	N/A	25C	N/A	2e-6M	1M
AACTGGAC	GTCCAGTT	313_Doktycz_Jacobson_1995__4	((((((((	))))))))	-1.61	N/A	N/A	N/A	N/A	N/A	25C	N/A	2e-6M	1M
ATATGGAC	GTCCATAT	314_Doktycz_Jacobson_1995__5	((((((((	))))))))	-0.18	N/A	N/A	N/A	N/A	N/A	25C	N/A	2e-6M	1M
ATTTGGAC	GTCCAAAT	315_Doktycz_Jacobson_1995__6	((((((((	))))))))	-0.41	N/A	N/A	N/A	N/A	N/A	25C	N/A	2e-6M	1M
ATGTGGAC	GTCCACAT	316_Doktycz_Jacobson_1995__7	((((((((	))))))))	-1.55	N/A	N/A	N/A	N/A	N/A	25C	N/A	2e-6M	1M
ATCTGGAC	GTCCAGAT	317_Doktycz_Jacobson_1995__8	((((((((	))))))))	-1.27	N/A	N/A	N/A	N/A	N/A	25C	N/A	2e-6M	1M
AGATGGAC	GTCCATCT	318_Doktycz_Jacobson_1995__9	((((((((	))))))))	-1.42	N/A	N/A	N/A	N/A	N/A	25C	N/A	2e-6M	1M
AGTTGGAC	GTCCAACT	319_Doktycz_Jacobson_1995__10	((((((((	))))))))	-1.38	N/A	N/A	N/A	N/A	N/A	25C	N/A	2e-6M	1M
AGGTGGAC	GTCCACCT	320_Doktycz_Jacobson_1995__11	((((((((	))))))))	-2.19	N/A	N/A	N/A	N/A	N/A	25C	N/A	2e-6M	1M
AGCTGGAC	GTCCAGCT	321_Doktycz_Jacobson_1995__12	((((((((	))))))))	-2.57	N/A	N/A	N/A	N/A	N/A	25C	N/A	2e-6M	1M
ACATGGAC	GTCCATGT	322_Doktycz_Jacobson_1995__13	((((((((	))))))))	-1.6	N/A	N/A	N/A	N/A	N/A	25C	N/A	2e-6M	1M
ACTTGGAC	GTCCAAGT	323_Doktycz_Jacobson_1995__14	((((((((	))))))))	-1.09	N/A	N/A	N/A	N/A	N/A	25C	N/A	2e-6M	1M
ACGTGGAC	GTCCACGT	324_Doktycz_Jacobson_1995__15	((((((((	))))))))	-2.7	N/A	N/A	N/A	N/A	N/A	25C	N/A	2e-6M	1M
ACCTGGAC	GTCCAGGT	325_Doktycz_Jacobson_1995__16	((((((((	))))))))	-2.01	N/A	N/A	N/A	N/A	N/A	25C	N/A	2e-6M	1M
TAATGGAC	GTCCATTA	326_Doktycz_Jacobson_1995__17	((((((((	))))))))	-0.01	N/A	N/A	N/A	N/A	N/A	25C	N/A	2e-6M	1M
TATTGGAC	GTCCAATA	327_Doktycz_Jacobson_1995__18	((((((((	))))))))	-0.3	N/A	N/A	N/A	N/A	N/A	25C	N/A	2e-6M	1M
TAGTGGAC	GTCCACTA	328_Doktycz_Jacobson_1995__19	((((((((	))))))))	-1.06	N/A	N/A	N/A	N/A	N/A	25C	N/A	2e-6M	1M
TACTGGAC	GTCCAGTA	329_Doktycz_Jacobson_1995__20	((((((((	))))))))	-1.04	N/A	N/A	N/A	N/A	N/A	25C	N/A	2e-6M	1M
TTATGGAC	GTCCATAA	330_Doktycz_Jacobson_1995__21	((((((((	))))))))	-0.17	N/A	N/A	N/A	N/A	N/A	25C	N/A	2e-6M	1M
TTTTGGAC	GTCCAAAA	331_Doktycz_Jacobson_1995__22	((((((((	))))))))	-0.45	N/A	N/A	N/A	N/A	N/A	25C	N/A	2e-6M	1M
TTGTGGAC	GTCCACAA	332_Doktycz_Jacobson_1995__23	((((((((	))))))))	-1.45	N/A	N/A	N/A	N/A	N/A	25C	N/A	2e-6M	1M
TTCTGGAC	GTCCAGAA	333_Doktycz_Jacobson_1995__24	((((((((	))))))))	-1	N/A	N/A	N/A	N/A	N/A	25C	N/A	2e-6M	1M
TGATGGAC	GTCCATCA	334_Doktycz_Jacobson_1995__25	((((((((	))))))))	-1.3	N/A	N/A	N/A	N/A	N/A	25C	N/A	2e-6M	1M
TGTTGGAC	GTCCAACA	335_Doktycz_Jacobson_1995__26	((((((((	))))))))	-1.55	N/A	N/A	N/A	N/A	N/A	25C	N/A	2e-6M	1M
TGGTGGAC	GTCCACCA	336_Doktycz_Jacobson_1995__27	((((((((	))))))))	-2.32	N/A	N/A	N/A	N/A	N/A	25C	N/A	2e-6M	1M
TGCTGGAC	GTCCAGCA	337_Doktycz_Jacobson_1995__28	((((((((	))))))))	-2.67	N/A	N/A	N/A	N/A	N/A	25C	N/A	2e-6M	1M
TCATGGAC	GTCCATGA	338_Doktycz_Jacobson_1995__29	((((((((	))))))))	-1.01	N/A	N/A	N/A	N/A	N/A	25C	N/A	2e-6M	1M
TCTTGGAC	GTCCAAGA	339_Doktycz_Jacobson_1995__30	((((((((	))))))))	-0.66	N/A	N/A	N/A	N/A	N/A	25C	N/A	2e-6M	1M
TCGTGGAC	GTCCACGA	340_Doktycz_Jacobson_1995__31	((((((((	))))))))	-2.19	N/A	N/A	N/A	N/A	N/A	25C	N/A	2e-6M	1M
TCCTGGAC	GTCCAGGA	341_Doktycz_Jacobson_1995__32	((((((((	))))))))	-1.61	N/A	N/A	N/A	N/A	N/A	25C	N/A	2e-6M	1M
GAATGGAC	GTCCATTC	342_Doktycz_Jacobson_1995__33	((((((((	))))))))	-1.05	N/A	N/A	N/A	N/A	N/A	25C	N/A	2e-6M	1M
GATTGGAC	GTCCAATC	343_Doktycz_Jacobson_1995__34	((((((((	))))))))	-1.11	N/A	N/A	N/A	N/A	N/A	25C	N/A	2e-6M	1M
GAGTGGAC	GTCCACTC	344_Doktycz_Jacobson_1995__35	((((((((	))))))))	-1.88	N/A	N/A	N/A	N/A	N/A	25C	N/A	2e-6M	1M
GACTGGAC	GTCCAGTC	345_Doktycz_Jacobson_1995__36	((((((((	))))))))	-1.83	N/A	N/A	N/A	N/A	N/A	25C	N/A	2e-6M	1M
GTATGGAC	GTCCATAC	346_Doktycz_Jacobson_1995__37	((((((((	))))))))	-1.03	N/A	N/A	N/A	N/A	N/A	25C	N/A	2e-6M	1M
GTTTGGAC	GTCCAAAC	347_Doktycz_Jacobson_1995__38	((((((((	))))))))	-1.43	N/A	N/A	N/A	N/A	N/A	25C	N/A	2e-6M	1M
GTGTGGAC	GTCCACAC	348_Doktycz_Jacobson_1995__39	((((((((	))))))))	-2.42	N/A	N/A	N/A	N/A	N/A	25C	N/A	2e-6M	1M
GTCTGGAC	GTCCAGAC	349_Doktycz_Jacobson_1995__40	((((((((	))))))))	-2.19	N/A	N/A	N/A	N/A	N/A	25C	N/A	2e-6M	1M
GGATGGAC	GTCCATCC	350_Doktycz_Jacobson_1995__41	((((((((	))))))))	-2.07	N/A	N/A	N/A	N/A	N/A	25C	N/A	2e-6M	1M
GGTTGGAC	GTCCAACC	351_Doktycz_Jacobson_1995__42	((((((((	))))))))	-2.16	N/A	N/A	N/A	N/A	N/A	25C	N/A	2e-6M	1M
GGGTGGAC	GTCCACCC	352_Doktycz_Jacobson_1995__43	((((((((	))))))))	-3.05	N/A	N/A	N/A	N/A	N/A	25C	N/A	2e-6M	1M
GGCTGGAC	GTCCAGCC	353_Doktycz_Jacobson_1995__44	((((((((	))))))))	-3.5	N/A	N/A	N/A	N/A	N/A	25C	N/A	2e-6M	1M
GCATGGAC	GTCCATGC	354_Doktycz_Jacobson_1995__45	((((((((	))))))))	-2.97	N/A	N/A	N/A	N/A	N/A	25C	N/A	2e-6M	1M
GCTTGGAC	GTCCAAGC	355_Doktycz_Jacobson_1995__46	((((((((	))))))))	-2.52	N/A	N/A	N/A	N/A	N/A	25C	N/A	2e-6M	1M
GCGTGGAC	GTCCACGC	356_Doktycz_Jacobson_1995__47	((((((((	))))))))	-3.97	N/A	N/A	N/A	N/A	N/A	25C	N/A	2e-6M	1M
GCCTGGAC	GTCCAGGC	357_Doktycz_Jacobson_1995__48	((((((((	))))))))	-3.45	N/A	N/A	N/A	N/A	N/A	25C	N/A	2e-6M	1M
CAATGGAC	GTCCATTG	358_Doktycz_Jacobson_1995__49	((((((((	))))))))	-1.31	N/A	N/A	N/A	N/A	N/A	25C	N/A	2e-6M	1M
CATTGGAC	GTCCAATG	359_Doktycz_Jacobson_1995__50	((((((((	))))))))	-1.29	N/A	N/A	N/A	N/A	N/A	25C	N/A	2e-6M	1M
CAGTGGAC	GTCCACTG	360_Doktycz_Jacobson_1995__51	((((((((	))))))))	-2	N/A	N/A	N/A	N/A	N/A	25C	N/A	2e-6M	1M
CACTGGAC	GTCCAGTG	361_Doktycz_Jacobson_1995__52	((((((((	))))))))	-2.2	N/A	N/A	N/A	N/A	N/A	25C	N/A	2e-6M	1M
CTATGGAC	GTCCATAG	362_Doktycz_Jacobson_1995__53	((((((((	))))))))	-0.86	N/A	N/A	N/A	N/A	N/A	25C	N/A	2e-6M	1M
CTTTGGAC	GTCCAAAG	363_Doktycz_Jacobson_1995__54	((((((((	))))))))	-1.29	N/A	N/A	N/A	N/A	N/A	25C	N/A	2e-6M	1M
CTGTGGAC	GTCCACAG	364_Doktycz_Jacobson_1995__55	((((((((	))))))))	-2.26	N/A	N/A	N/A	N/A	N/A	25C	N/A	2e-6M	1M
CTCTGGAC	GTCCAGAG	365_Doktycz_Jacobson_1995__56	((((((((	))))))))	-2.1	N/A	N/A	N/A	N/A	N/A	25C	N/A	2e-6M	1M
CGATGGAC	GTCCATCG	366_Doktycz_Jacobson_1995__57	((((((((	))))))))	-2.32	N/A	N/A	N/A	N/A	N/A	25C	N/A	2e-6M	1M
CGTTGGAC	GTCCAACG	367_Doktycz_Jacobson_1995__58	((((((((	))))))))	-2.18	N/A	N/A	N/A	N/A	N/A	25C	N/A	2e-6M	1M
CGGTGGAC	GTCCACCG	368_Doktycz_Jacobson_1995__59	((((((((	))))))))	-3.15	N/A	N/A	N/A	N/A	N/A	25C	N/A	2e-6M	1M
CGCTGGAC	GTCCAGCG	369_Doktycz_Jacobson_1995__60	((((((((	))))))))	-3.46	N/A	N/A	N/A	N/A	N/A	25C	N/A	2e-6M	1M
CCATGGAC	GTCCATGG	370_Doktycz_Jacobson_1995__61	((((((((	))))))))	-1.98	N/A	N/A	N/A	N/A	N/A	25C	N/A	2e-6M	1M
CCTTGGAC	GTCCAAGG	371_Doktycz_Jacobson_1995__62	((((((((	))))))))	-1.9	N/A	N/A	N/A	N/A	N/A	25C	N/A	2e-6M	1M
CCGTGGAC	GTCCACGG	372_Doktycz_Jacobson_1995__63	((((((((	))))))))	-3.22	N/A	N/A	N/A	N/A	N/A	25C	N/A	2e-6M	1M
CCCTGGAC	GTCCAGGG	373_Doktycz_Jacobson_1995__64	((((((((	))))))))	-2.65	N/A	N/A	N/A	N/A	N/A	25C	N/A	2e-6M	1M
GCAAAGAC	GTCTTTGC	374_Doktycz_Jacobson_1995__65	((((((((	))))))))	-1.84	N/A	N/A	N/A	N/A	N/A	25C	N/A	2e-6M	1M
GCAATGAC	GTCATTGC	375_Doktycz_Jacobson_1995__66	((((((((	))))))))	-2.09	N/A	N/A	N/A	N/A	N/A	25C	N/A	2e-6M	1M
GCAAGGAC	GTCCTTGC	376_Doktycz_Jacobson_1995__67	((((((((	))))))))	-2.2	N/A	N/A	N/A	N/A	N/A	25C	N/A	2e-6M	1M
GCAACGAC	GTCGTTGC	377_Doktycz_Jacobson_1995__68	((((((((	))))))))	-3.35	N/A	N/A	N/A	N/A	N/A	25C	N/A	2e-6M	1M
GCATAGAC	GTCTATGC	378_Doktycz_Jacobson_1995__69	((((((((	))))))))	-1.06	N/A	N/A	N/A	N/A	N/A	25C	N/A	2e-6M	1M
GCATTGAC	GTCAATGC	379_Doktycz_Jacobson_1995__70	((((((((	))))))))	-1.82	N/A	N/A	N/A	N/A	N/A	25C	N/A	2e-6M	1M
GCATGGAC	GTCCATGC	380_Doktycz_Jacobson_1995__71	((((((((	))))))))	-2.47	N/A	N/A	N/A	N/A	N/A	25C	N/A	2e-6M	1M
GCATCGAC	GTCGATGC	381_Doktycz_Jacobson_1995__72	((((((((	))))))))	-3.03	N/A	N/A	N/A	N/A	N/A	25C	N/A	2e-6M	1M
GCAGAGAC	GTCTCTGC	382_Doktycz_Jacobson_1995__73	((((((((	))))))))	-1.95	N/A	N/A	N/A	N/A	N/A	25C	N/A	2e-6M	1M
GCAGTGAC	GTCACTGC	383_Doktycz_Jacobson_1995__74	((((((((	))))))))	-3.04	N/A	N/A	N/A	N/A	N/A	25C	N/A	2e-6M	1M
GCAGGGAC	GTCCCTGC	384_Doktycz_Jacobson_1995__75	((((((((	))))))))	-3.48	N/A	N/A	N/A	N/A	N/A	25C	N/A	2e-6M	1M
GCAGCGAC	GTCGCTGC	385_Doktycz_Jacobson_1995__76	((((((((	))))))))	-4.77	N/A	N/A	N/A	N/A	N/A	25C	N/A	2e-6M	1M
GCACAGAC	GTCTGTGC	386_Doktycz_Jacobson_1995__77	((((((((	))))))))	-2.79	N/A	N/A	N/A	N/A	N/A	25C	N/A	2e-6M	1M
GCACTGAC	GTCAGTGC	387_Doktycz_Jacobson_1995__78	((((((((	))))))))	-3.15	N/A	N/A	N/A	N/A	N/A	25C	N/A	2e-6M	1M
GCACGGAC	GTCCGTGC	388_Doktycz_Jacobson_1995__79	((((((((	))))))))	-4.12	N/A	N/A	N/A	N/A	N/A	25C	N/A	2e-6M	1M
GCACCGAC	GTCGGTGC	389_Doktycz_Jacobson_1995__80	((((((((	))))))))	-4.38	N/A	N/A	N/A	N/A	N/A	25C	N/A	2e-6M	1M
GCTAAGAC	GTCTTAGC	390_Doktycz_Jacobson_1995__81	((((((((	))))))))	-0.85	N/A	N/A	N/A	N/A	N/A	25C	N/A	2e-6M	1M
GCTATGAC	GTCATAGC	391_Doktycz_Jacobson_1995__82	((((((((	))))))))	-1.21	N/A	N/A	N/A	N/A	N/A	25C	N/A	2e-6M	1M
GCTAGGAC	GTCCTAGC	392_Doktycz_Jacobson_1995__83	((((((((	))))))))	-1.92	N/A	N/A	N/A	N/A	N/A	25C	N/A	2e-6M	1M
GCTACGAC	GTCGTAGC	393_Doktycz_Jacobson_1995__84	((((((((	))))))))	-2.15	N/A	N/A	N/A	N/A	N/A	25C	N/A	2e-6M	1M
GCTTAGAC	GTCTAAGC	394_Doktycz_Jacobson_1995__85	((((((((	))))))))	-0.53	N/A	N/A	N/A	N/A	N/A	25C	N/A	2e-6M	1M
GCTTTGAC	GTCAAAGC	395_Doktycz_Jacobson_1995__86	((((((((	))))))))	-1.55	N/A	N/A	N/A	N/A	N/A	25C	N/A	2e-6M	1M
GCTTGGAC	GTCCAAGC	396_Doktycz_Jacobson_1995__87	((((((((	))))))))	-2.03	N/A	N/A	N/A	N/A	N/A	25C	N/A	2e-6M	1M
GCTTCGAC	GTCGAAGC	397_Doktycz_Jacobson_1995__88	((((((((	))))))))	-1.94	N/A	N/A	N/A	N/A	N/A	25C	N/A	2e-6M	1M
GCTGAGAC	GTCTCAGC	398_Doktycz_Jacobson_1995__89	((((((((	))))))))	-2.64	N/A	N/A	N/A	N/A	N/A	25C	N/A	2e-6M	1M
GCTGTGAC	GTCACAGC	399_Doktycz_Jacobson_1995__90	((((((((	))))))))	-2.49	N/A	N/A	N/A	N/A	N/A	25C	N/A	2e-6M	1M
GCTGGGAC	GTCCCAGC	400_Doktycz_Jacobson_1995__91	((((((((	))))))))	-2.72	N/A	N/A	N/A	N/A	N/A	25C	N/A	2e-6M	1M
GCTGCGAC	GTCGCAGC	401_Doktycz_Jacobson_1995__92	((((((((	))))))))	-3.41	N/A	N/A	N/A	N/A	N/A	25C	N/A	2e-6M	1M
GCTCAGAC	GTCTGAGC	402_Doktycz_Jacobson_1995__93	((((((((	))))))))	-2.09	N/A	N/A	N/A	N/A	N/A	25C	N/A	2e-6M	1M
GCTCTGAC	GTCAGAGC	403_Doktycz_Jacobson_1995__94	((((((((	))))))))	-1.99	N/A	N/A	N/A	N/A	N/A	25C	N/A	2e-6M	1M
GCTCGGAC	GTCCGAGC	404_Doktycz_Jacobson_1995__95	((((((((	))))))))	-3.39	N/A	N/A	N/A	N/A	N/A	25C	N/A	2e-6M	1M
GCTCCGAC	GTCGGAGC	405_Doktycz_Jacobson_1995__96	((((((((	))))))))	-2.78	N/A	N/A	N/A	N/A	N/A	25C	N/A	2e-6M	1M
GCGAAGAC	GTCTTCGC	406_Doktycz_Jacobson_1995__97	((((((((	))))))))	-2.11	N/A	N/A	N/A	N/A	N/A	25C	N/A	2e-6M	1M
GCGATGAC	GTCATCGC	407_Doktycz_Jacobson_1995__98	((((((((	))))))))	-3.01	N/A	N/A	N/A	N/A	N/A	25C	N/A	2e-6M	1M
GCGAGGAC	GTCCTCGC	408_Doktycz_Jacobson_1995__99	((((((((	))))))))	-3.2	N/A	N/A	N/A	N/A	N/A	25C	N/A	2e-6M	1M
GCGACGAC	GTCGTCGC	409_Doktycz_Jacobson_1995__100	((((((((	))))))))	-4.27	N/A	N/A	N/A	N/A	N/A	25C	N/A	2e-6M	1M
GCGTAGAC	GTCTACGC	410_Doktycz_Jacobson_1995__101	((((((((	))))))))	-1.84	N/A	N/A	N/A	N/A	N/A	25C	N/A	2e-6M	1M
GCGTTGAC	GTCAACGC	411_Doktycz_Jacobson_1995__102	((((((((	))))))))	-2.72	N/A	N/A	N/A	N/A	N/A	25C	N/A	2e-6M	1M
GCGTGGAC	GTCCACGC	412_Doktycz_Jacobson_1995__103	((((((((	))))))))	-3.36	N/A	N/A	N/A	N/A	N/A	25C	N/A	2e-6M	1M
GCGTCGAC	GTCGACGC	413_Doktycz_Jacobson_1995__104	((((((((	))))))))	-3.97	N/A	N/A	N/A	N/A	N/A	25C	N/A	2e-6M	1M
GCGGAGAC	GTCTCCGC	414_Doktycz_Jacobson_1995__105	((((((((	))))))))	-2.88	N/A	N/A	N/A	N/A	N/A	25C	N/A	2e-6M	1M
GCGGTGAC	GTCACCGC	415_Doktycz_Jacobson_1995__106	((((((((	))))))))	-3.61	N/A	N/A	N/A	N/A	N/A	25C	N/A	2e-6M	1M
GCGGGGAC	GTCCCCGC	416_Doktycz_Jacobson_1995__107	((((((((	))))))))	-3.88	N/A	N/A	N/A	N/A	N/A	25C	N/A	2e-6M	1M
GCGGCGAC	GTCGCCGC	417_Doktycz_Jacobson_1995__108	((((((((	))))))))	-4.99	N/A	N/A	N/A	N/A	N/A	25C	N/A	2e-6M	1M
GCGCAGAC	GTCTGCGC	418_Doktycz_Jacobson_1995__109	((((((((	))))))))	-3.79	N/A	N/A	N/A	N/A	N/A	25C	N/A	2e-6M	1M
GCGCTGAC	GTCAGCGC	419_Doktycz_Jacobson_1995__110	((((((((	))))))))	-4.21	N/A	N/A	N/A	N/A	N/A	25C	N/A	2e-6M	1M
GCGCGGAC	GTCCGCGC	420_Doktycz_Jacobson_1995__111	((((((((	))))))))	-5.15	N/A	N/A	N/A	N/A	N/A	25C	N/A	2e-6M	1M
GCGCCGAC	GTCGGCGC	421_Doktycz_Jacobson_1995__112	((((((((	))))))))	-5.37	N/A	N/A	N/A	N/A	N/A	25C	N/A	2e-6M	1M
GCCAAGAC	GTCTTGGC	422_Doktycz_Jacobson_1995__113	((((((((	))))))))	-1.95	N/A	N/A	N/A	N/A	N/A	25C	N/A	2e-6M	1M
GCCATGAC	GTCATGGC	423_Doktycz_Jacobson_1995__114	((((((((	))))))))	-2.59	N/A	N/A	N/A	N/A	N/A	25C	N/A	2e-6M	1M
GCCAGGAC	GTCCTGGC	424_Doktycz_Jacobson_1995__115	((((((((	))))))))	-3.27	N/A	N/A	N/A	N/A	N/A	25C	N/A	2e-6M	1M
GCCACGAC	GTCGTGGC	425_Doktycz_Jacobson_1995__116	((((((((	))))))))	-3.6	N/A	N/A	N/A	N/A	N/A	25C	N/A	2e-6M	1M
GCCTAGAC	GTCTAGGC	426_Doktycz_Jacobson_1995__117	((((((((	))))))))	-1.54	N/A	N/A	N/A	N/A	N/A	25C	N/A	2e-6M	1M
GCCTTGAC	GTCAAGGC	427_Doktycz_Jacobson_1995__118	((((((((	))))))))	-2.2	N/A	N/A	N/A	N/A	N/A	25C	N/A	2e-6M	1M
GCCTGGAC	GTCCAGGC	428_Doktycz_Jacobson_1995__119	((((((((	))))))))	-3.07	N/A	N/A	N/A	N/A	N/A	25C	N/A	2e-6M	1M
GCCTCGAC	GTCGAGGC	429_Doktycz_Jacobson_1995__120	((((((((	))))))))	-4.69	N/A	N/A	N/A	N/A	N/A	25C	N/A	2e-6M	1M
GCCGAGAC	GTCTCGGC	430_Doktycz_Jacobson_1995__121	((((((((	))))))))	-3.87	N/A	N/A	N/A	N/A	N/A	25C	N/A	2e-6M	1M
GCCGTGAC	GTCACGGC	431_Doktycz_Jacobson_1995__122	((((((((	))))))))	-3.53	N/A	N/A	N/A	N/A	N/A	25C	N/A	2e-6M	1M
GCCGGGAC	GTCCCGGC	432_Doktycz_Jacobson_1995__123	((((((((	))))))))	-4.25	N/A	N/A	N/A	N/A	N/A	25C	N/A	2e-6M	1M
GCCGCGAC	GTCGCGGC	433_Doktycz_Jacobson_1995__124	((((((((	))))))))	-4.82	N/A	N/A	N/A	N/A	N/A	25C	N/A	2e-6M	1M
GCCCAGAC	GTCTGGGC	434_Doktycz_Jacobson_1995__125	((((((((	))))))))	-3.36	N/A	N/A	N/A	N/A	N/A	25C	N/A	2e-6M	1M
GCCCTGAC	GTCAGGGC	435_Doktycz_Jacobson_1995__126	((((((((	))))))))	-3.21	N/A	N/A	N/A	N/A	N/A	25C	N/A	2e-6M	1M
GCCCGGAC	GTCCGGGC	436_Doktycz_Jacobson_1995__127	((((((((	))))))))	-4.11	N/A	N/A	N/A	N/A	N/A	25C	N/A	2e-6M	1M
GCCCCGAC	GTCGGGGC	437_Doktycz_Jacobson_1995__128	((((((((	))))))))	-3.2	N/A	N/A	N/A	N/A	N/A	25C	N/A	2e-6M	1M
ATGGGACA	TGTCCCAT	438_Doktycz_Jacobson_1995__129	((((((((	))))))))	-1.13	N/A	N/A	N/A	N/A	N/A	25C	N/A	2e-6M	1M
TTAACGCC	GGCGTTAA	439_Doktycz_Jacobson_1995__130	((((((((	))))))))	-1.65	N/A	N/A	N/A	N/A	N/A	25C	N/A	2e-6M	1M
CTTCTGTG	CACAGAAG	440_Doktycz_Jacobson_1995__131	((((((((	))))))))	-0.9	N/A	N/A	N/A	N/A	N/A	25C	N/A	2e-6M	1M
AGCCAGAC	GTCTGGCT	441_Doktycz_Jacobson_1995__132	((((((((	))))))))	-3.17	N/A	N/A	N/A	N/A	N/A	25C	N/A	2e-6M	1M
GAATAGAC	GTCTATTC	442_Doktycz_Jacobson_1995__133	((((((((	))))))))	-0.18	N/A	N/A	N/A	N/A	N/A	25C	N/A	2e-6M	1M
ATGGGCTA	TAGCCCAT	443_Doktycz_Jacobson_1995__134	((((((((	))))))))	-1.84	N/A	N/A	N/A	N/A	N/A	25C	N/A	2e-6M	1M
ACGGAGCA	TGCTCCGT	444_Doktycz_Jacobson_1995__135	((((((((	))))))))	-2.88	N/A	N/A	N/A	N/A	N/A	25C	N/A	2e-6M	1M
GGATGAGC	GCTCATCC	445_Doktycz_Jacobson_1995__136	((((((((	))))))))	-2.54	N/A	N/A	N/A	N/A	N/A	25C	N/A	2e-6M	1M
CTCACGCC	GGCGTGAG	446_Doktycz_Jacobson_1995__137	((((((((	))))))))	-3.62	N/A	N/A	N/A	N/A	N/A	25C	N/A	2e-6M	1M
CGATTAAT	ATTAATCG	447_Doktycz_Jacobson_1995__138	((((((((	))))))))	-0.69	N/A	N/A	N/A	N/A	N/A	25C	N/A	2e-6M	1M
TCTATGCA	TGCATAGA	448_Doktycz_Jacobson_1995__139	((((((((	))))))))	-0.19	N/A	N/A	N/A	N/A	N/A	25C	N/A	2e-6M	1M
TTCATTCC	GGAATGAA	449_Doktycz_Jacobson_1995__140	((((((((	))))))))	0	N/A	N/A	N/A	N/A	N/A	25C	N/A	2e-6M	1M
TCCCTCCTCTCC	GGAGAGGAGGGA	450_Lesnik_Freier_1995__1	((((((((((((	))))))))))))	-10.7	N/A	N/A	N/A	N/A	N/A	37C	N/A	4e-6M	0.1M
CCTTCCCTT	AAGGGAAGG	451_Lesnik_Freier_1995__2	(((((((((	)))))))))	-7.3	N/A	N/A	N/A	N/A	N/A	37C	N/A	4e-6M	0.1M
TTCCCTTCC	GGAAGGGAA	452_Lesnik_Freier_1995__3	(((((((((	)))))))))	-6.5	N/A	N/A	N/A	N/A	N/A	37C	N/A	4e-6M	0.1M
GCTCTCTGGC	GCCAGAGAGC	453_Lesnik_Freier_1995__4	((((((((((	))))))))))	-9.5	N/A	N/A	N/A	N/A	N/A	37C	N/A	4e-6M	0.1M
CTCGTACCTTCCGGTCC	GGACCGGAAGGTACGAG	454_Lesnik_Freier_1995__5	(((((((((((((((((	)))))))))))))))))	-15.7	N/A	N/A	N/A	N/A	N/A	37C	N/A	4e-6M	0.1M
CTCGTACCTTTCCGGTCC	GGACCGGAAAGGTACGAG	455_Lesnik_Freier_1995__6	((((((((((((((((((	))))))))))))))))))	-16.9	N/A	N/A	N/A	N/A	N/A	37C	N/A	4e-6M	0.1M
TAGTTATCTCTATCT	AGATAGAGATAACTA	456_Lesnik_Freier_1995__7	(((((((((((((((	)))))))))))))))	-9.6	N/A	N/A	N/A	N/A	N/A	37C	N/A	4e-6M	0.1M
GCACAGCC	GGCTGTGC	457_Lesnik_Freier_1995__8	((((((((	))))))))	-7.5	N/A	N/A	N/A	N/A	N/A	37C	N/A	4e-6M	0.1M
GAGCTCCCAGGC	GCCTGGGAGCTC	458_Lesnik_Freier_1995__9	((((((((((((	))))))))))))	-12.9	N/A	N/A	N/A	N/A	N/A	37C	N/A	4e-6M	0.1M
GCCGAGGTCCATGTCGTACGC	GCGTACGACATGGACCTCGGC	459_Lesnik_Freier_1995__10	(((((((((((((((((((((	)))))))))))))))))))))	-20.8	N/A	N/A	N/A	N/A	N/A	37C	N/A	4e-6M	0.1M
TGTACGTCACAACTA	TAGTTGTGACGTACA	460_Lesnik_Freier_1995__11	(((((((((((((((	)))))))))))))))	-13	N/A	N/A	N/A	N/A	N/A	37C	N/A	4e-6M	0.1M
TATACAAGTTATCTA	TAGATAACTTGTATA	461_Lesnik_Freier_1995__12	(((((((((((((((	)))))))))))))))	-8.7	N/A	N/A	N/A	N/A	N/A	37C	N/A	4e-6M	0.1M
CGACTATGCAAAAAC	GTTTTTGCATAGTCG	462_Lesnik_Freier_1995__13	(((((((((((((((	)))))))))))))))	-13.1	N/A	N/A	N/A	N/A	N/A	37C	N/A	4e-6M	0.1M
CGCAAAAAAAAAACGC	GCGTTTTTTTTTTGCG	463_Lesnik_Freier_1995__14	((((((((((((((((	))))))))))))))))	-14.2	N/A	N/A	N/A	N/A	N/A	37C	N/A	4e-6M	0.1M
GCGCGC	GCGCGC	464_Breslauer_Marky_1986__1	((((((	))))))	-11.1	N/A	N/A	N/A	-59.6	N/A	25C	N/A	N/A	1M
CGTCGACG	CGTCGACG	465_Breslauer_Marky_1986__2	((((((((	))))))))	-11.9	N/A	N/A	N/A	-64.1	N/A	25C	N/A	N/A	1M
GAAGCTTC	GAAGCTTC	466_Breslauer_Marky_1986__3	((((((((	))))))))	-8.7	N/A	N/A	N/A	-57.4	N/A	25C	N/A	N/A	1M
GGAATTCC	GGAATTCC	467_Breslauer_Marky_1986__4	((((((((	))))))))	-9.4	N/A	N/A	N/A	-58.3	N/A	25C	N/A	N/A	1M
GGTATACC	GGTATACC	468_Breslauer_Marky_1986__5	((((((((	))))))))	-7.4	N/A	N/A	N/A	-54.5	N/A	25C	N/A	N/A	1M
GCGAATTCGC	GCGAATTCGC	469_Breslauer_Marky_1986__6	((((((((((	))))))))))	-15.5	N/A	N/A	N/A	-80	N/A	25C	N/A	N/A	1M
CAAAAAG	CTTTTTG	470_Breslauer_Marky_1986__7	(((((((	)))))))	-6.1	N/A	N/A	N/A	-49	N/A	25C	N/A	N/A	1M
CAAACAAAG	CTTTGTTTG	471_Breslauer_Marky_1986__8	(((((((((	)))))))))	-10.1	N/A	N/A	N/A	-64.5	N/A	25C	N/A	N/A	1M
CAAAAAAAG	CTTTTTTTG	472_Breslauer_Marky_1986__9	(((((((((	)))))))))	-9.6	N/A	N/A	N/A	-68	N/A	25C	N/A	N/A	1M
CAAATAAAG	CTTTATTTG	473_Breslauer_Marky_1986__10	(((((((((	)))))))))	-8.5	N/A	N/A	N/A	-58.6	N/A	25C	N/A	N/A	1M
CAAAGAAAG	CTTTCTTTG	474_Breslauer_Marky_1986__11	(((((((((	)))))))))	-9.5	N/A	N/A	N/A	-62.8	N/A	25C	N/A	N/A	1M
CGCGTACGCGTACGCG	CGCGTACGCGTACGCG	475_Breslauer_Marky_1986__12	((((((((((((((((	))))))))))))))))	-34.1	N/A	N/A	N/A	-158	N/A	25C	N/A	N/A	1M
CGCATGAGTACGC	GCGTACTCATGCG	476_Gelfand_Breslauer_1998__1	(((((((((((((	)))))))))))))	-19.6	N/A	N/A	N/A	-101.6	N/A	25C	N/A	5e-5M	1M
CGCATGCGTACGC	GCGTACGCATGCG	477_Gelfand_Breslauer_1998__2	(((((((((((((	)))))))))))))	-20.5	N/A	N/A	N/A	-98.1	N/A	25C	N/A	5e-5M	1M
CGCATGGGTACGC	GCGTACCCATGCG	478_Gelfand_Breslauer_1998__3	(((((((((((((	)))))))))))))	-20.4	N/A	N/A	N/A	-104	N/A	25C	N/A	5e-5M	1M
CGCATGTGTACGC	GCGTACACATGCG	479_Gelfand_Breslauer_1998__4	(((((((((((((	)))))))))))))	-20.4	N/A	N/A	N/A	-104.1	N/A	25C	N/A	5e-5M	1M
GCGAAAAGCG	CGCTTTTCGC	480_LeBlanc_Morden_1991__1	((((((((((	))))))))))	-11.7	N/A	-201	N/A	-74	N/A	25C	N/A	5e-5M	1M
GCGAATAAGCG	CGCTTTTCGC	481_LeBlanc_Morden_1991__2	(((((.(((((	))))))))))	-8.1	N/A	-157	N/A	-57	N/A	25C	N/A	5e-5M	1M
GCGAACAAGCG	CGCTTTTCGC	482_LeBlanc_Morden_1991__3	(((((.(((((	))))))))))	-8	N/A	-151	N/A	-55	N/A	25C	N/A	5e-5M	1M
GCGAAGAAGCG	CGCTTTTCGC	483_LeBlanc_Morden_1991__4	(((((.(((((	))))))))))	-7.8	N/A	-150	N/A	-54	N/A	25C	N/A	5e-5M	1M
GCGAAAAGCG	CGCTTCTTCGC	484_LeBlanc_Morden_1991__5	((((((((((	))))).)))))	-7.9	N/A	-154	N/A	-56	N/A	25C	N/A	5e-5M	1M
GCGAAAAGCG	CGCTTGTTCGC	485_LeBlanc_Morden_1991__6	((((((((((	))))).)))))	-7.3	N/A	-132	N/A	-48	N/A	25C	N/A	5e-5M	1M
GCGAAAAGCG	CGCTTATTCGC	486_LeBlanc_Morden_1991__7	((((((((((	))))).)))))	-7.2	N/A	-131	N/A	-48	N/A	25C	N/A	5e-5M	1M
AAGAGCGATT	AAGAGCGATT	487_Li_Wilson_1991__1	((..((..((	))..))..))	-9	N/A	-178	N/A	-62	N/A	25C	N/A	6.1e-6M	1M
ATGAGCGAAT	ATGAGCGAAT	488_Li_Wilson_1991__2	((..((..((	))..))..))	-11.5	N/A	-198	N/A	-70.5	N/A	25C	N/A	6.1e-6M	1M
AGGAGCGACT	AGGAGCGACT	489_Li_Wilson_1991__3	((..((..((	))..))..))	-13.3	N/A	-254	N/A	-89	N/A	25C	N/A	6.1e-6M	1M
ACGAGCGAGT	ACGAGCGAGT	490_Li_Wilson_1991__4	((..((..((	))..))..))	-14.5	N/A	-277	N/A	-97	N/A	25C	N/A	6.1e-6M	1M
TAGAGCGATA	TAGAGCGATA	491_Li_Wilson_1991__5	((..((..((	))..))..))	-9.5	N/A	-162	N/A	-57.8	N/A	25C	N/A	6.1e-6M	1M
TGAGCGAA	TGAGCGAA	492_Li_Wilson_1991__6	(..((..(	)..))..)	-9	N/A	-144	N/A	-51.9	N/A	25C	N/A	6.1e-6M	1M
ATGAATGAAT	ATGAATGAAT	493_Li_Wilson_1991__7	((..((..((	))..))..))	-6.5	N/A	-124	N/A	-43.5	N/A	25C	N/A	6.1e-6M	1M
ATGAGCGAAT	ATGAGCGAAT	494_Li_Wilson_1991__8	((..((..((	))..))..))	-11.5	N/A	-198	N/A	-70.5	N/A	25C	N/A	6.1e-6M	1M
ATGACGGAAT	ATGACGGAAT	495_Li_Wilson_1991__9	((..((..((	))..))..))	-8.3	N/A	-170	N/A	-59	N/A	25C	N/A	6.1e-6M	1M
ATGAGCTCAT	ATGAGCTCAT	496_Li_Wilson_1991__10	((((((((((	))))))))))	-12.3	N/A	-187	N/A	-68	N/A	25C	N/A	6.1e-6M	1M
ATGAGCGCAT	ATGAGCGCAT	497_Li_Wilson_1991__11	(((.((.(((	))).)).)))	-8.3	N/A	-129	N/A	-46.7	N/A	25C	N/A	6.1e-6M	1M
ATGAGCGAAT	ATGAGCGAAT	498_Li_Wilson_1991__12	((..((..((	))..))..))	-11.5	N/A	-198	N/A	-70.5	N/A	25C	N/A	6.1e-6M	1M
ACGAATGGA	TCCATTCGT	499_Petruska_Tinoco_1988__1	(((((((((	)))))))))	-8	N/A	170	N/A	60.7	N/A	37C	N/A	N/A	N/A
ACGAATGGG	TCCATTCGT	500_Petruska_Tinoco_1988__2	((((((((.	.))))))))	-7.75	N/A	166.7	N/A	59.5	N/A	37C	N/A	N/A	N/A
ACGAATGGC	TCCATTCGT	501_Petruska_Tinoco_1988__3	((((((((.	.))))))))	-7.67	N/A	163.9	N/A	58.5	N/A	37C	N/A	N/A	N/A
ACGAATGGT	TCCATTCGT	502_Petruska_Tinoco_1988__4	((((((((.	.))))))))	-7.5	N/A	156.8	N/A	56.2	N/A	37C	N/A	N/A	N/A
CGCATGGGTACGC	GCGTACCCATGCG	503_Plum_Breslauer_1992__1	(((((((((((((	)))))))))))))	-17.8	N/A	N/A	N/A	-101	N/A	25C	N/A	6e-6M	1M
CGCATGCGTACGC	GCGTACACATGCG	504_Plum_Breslauer_1992__2	((((((.((((((	)))))).))))))	-16.5	N/A	N/A	N/A	-92.2	N/A	25C	N/A	6e-6M	1M
GAAGGAAGGAAG	CTTCCTTCCTTC	505_Ratmeyer_Wilson_1994__1	((((((((((((	))))))))))))	-13.2	N/A	-0.25	N/A	-89.5	N/A	37C	N/A	6e-6M	1M
GTTGGTTGGTTG	CAACCAACCAAC	506_Ratmeyer_Wilson_1994__2	((((((((((((	))))))))))))	-16.3	N/A	-0.32	N/A	-114	N/A	37C	N/A	6e-6M	1M
CCGG	CCGG	507_SantaLucia_Seneviratne_1996__1	((((	))))	-3.4	N/A	-91.9	N/A	-31.9	N/A	37C	1e-4M	4e-4M	1M
CGCG	CGCG	508_SantaLucia_Seneviratne_1996__2	((((	))))	-3.9	N/A	-111.5	N/A	-38.5	N/A	37C	1e-4M	4e-4M	1M
GCGC	GCGC	509_SantaLucia_Seneviratne_1996__3	((((	))))	-4.3	N/A	-133.3	N/A	-45.6	N/A	37C	1e-4M	4e-4M	1M
CGATCG	CGATCG	510_SantaLucia_Seneviratne_1996__4	((((((	))))))	-5.4	N/A	-89.3	N/A	-33.1	N/A	37C	1e-4M	4e-4M	1M
GACGTC	GACGTC	511_SantaLucia_Seneviratne_1996__5	((((((	))))))	-5.6	N/A	-101.8	N/A	-37.2	N/A	37C	1e-4M	4e-4M	1M
GCTAGC	GCTAGC	512_SantaLucia_Seneviratne_1996__6	((((((	))))))	-5.4	N/A	-97.7	N/A	-35.7	N/A	37C	1e-4M	4e-4M	1M
GGATCC	GGATCC	513_SantaLucia_Seneviratne_1996__7	((((((	))))))	-5.1	N/A	-80.9	N/A	-30.2	N/A	37C	1e-4M	4e-4M	1M
CAAGCTTG	CAAGCTTG	514_SantaLucia_Seneviratne_1996__8	((((((((	))))))))	-7	N/A	-153.8	N/A	-54.7	N/A	37C	1e-4M	4e-4M	1M
CATCGATG	CATCGATG	515_SantaLucia_Seneviratne_1996__9	((((((((	))))))))	-7.5	N/A	-157.4	N/A	-56.3	N/A	37C	1e-4M	4e-4M	1M
CGATATCG	CGATATCG	516_SantaLucia_Seneviratne_1996__10	((((((((	))))))))	-6.8	N/A	-145.1	N/A	-51.8	N/A	37C	1e-4M	4e-4M	1M
GAAGCTTC	GAAGCTTC	517_SantaLucia_Seneviratne_1996__11	((((((((	))))))))	-6.9	N/A	-120.3	N/A	-44.1	N/A	37C	1e-4M	4e-4M	1M
GATCGATC	GATCGATC	518_SantaLucia_Seneviratne_1996__12	((((((((	))))))))	-7.5	N/A	-148.7	N/A	-53.6	N/A	37C	1e-4M	4e-4M	1M
GATGCATC	GATGCATC	519_SantaLucia_Seneviratne_1996__13	((((((((	))))))))	-7.2	N/A	-144.2	N/A	-52	N/A	37C	1e-4M	4e-4M	1M
GGAATTCC	GGAATTCC	520_SantaLucia_Seneviratne_1996__14	((((((((	))))))))	-6.8	N/A	-127	N/A	-46.1	N/A	37C	1e-4M	4e-4M	1M
GGACGTCC	GGACGTCC	521_SantaLucia_Seneviratne_1996__15	((((((((	))))))))	-8.9	N/A	-160.2	N/A	-58.6	N/A	37C	1e-4M	4e-4M	1M
GGAGCTCC	GGAGCTCC	522_SantaLucia_Seneviratne_1996__16	((((((((	))))))))	-8.6	N/A	-144.6	N/A	-53.4	N/A	37C	1e-4M	4e-4M	1M
GTACGTAC	GTACGTAC	523_SantaLucia_Seneviratne_1996__17	((((((((	))))))))	-7	N/A	-142.7	N/A	-51.3	N/A	37C	1e-4M	4e-4M	1M
GTAGCTAC	GTAGCTAC	524_SantaLucia_Seneviratne_1996__18	((((((((	))))))))	-7	N/A	-143.3	N/A	-51.4	N/A	37C	1e-4M	4e-4M	1M
GTTGCAAC	GTTGCAAC	525_SantaLucia_Seneviratne_1996__19	((((((((	))))))))	-7.3	N/A	-130.5	N/A	-47.8	N/A	37C	1e-4M	4e-4M	1M
CCATCGCTACC	GGTAGCGATGG	526_SantaLucia_Seneviratne_1996__20	(((((((((((	)))))))))))	-13.5	N/A	-236.8	N/A	-86.9	N/A	37C	1e-4M	4e-4M	1M
CCATTGCTACC	GGTAGCAATGG	527_SantaLucia_Seneviratne_1996__21	(((((((((((	)))))))))))	-12.3	N/A	-231.1	N/A	-83.9	N/A	37C	1e-4M	4e-4M	1M
CTGACAAGTGTC	GACACTTGTCAG	528_SantaLucia_Seneviratne_1996__22	((((((((((((	))))))))))))	-13	N/A	-243.7	N/A	-88.6	N/A	37C	1e-4M	4e-4M	1M
CATATGGCCATATG	CATATGGCCATATG	529_SantaLucia_Seneviratne_1996__23	((((((((((((((	))))))))))))))	-13.4	N/A	-258.7	N/A	-93.7	N/A	37C	1e-4M	4e-4M	1M
GCCGGC	GCCGGC	530_Sugimoto_Sasaki_1994__1	((((((	))))))	-8.53	10%	-118.23	10%	-45.14	5%	37C	N/A	N/A	1M
GGCGCC	GGCGCC	531_Sugimoto_Sasaki_1994__2	((((((	))))))	-8	10%	-114.65	10%	-43.37	5%	37C	N/A	N/A	1M
CCGCGG	CCGCGG	532_Sugimoto_Sasaki_1994__3	((((((	))))))	-7.95	10%	-107.72	10%	-41.32	5%	37C	N/A	N/A	1M
CGGCCG	CGGCCG	533_Sugimoto_Sasaki_1994__4	((((((	))))))	-8.34	10%	-97.93	10%	-38.69	5%	37C	N/A	N/A	1M
TCATGA	TCATGA	534_Sugimoto_Sasaki_1994__5	((((((	))))))	-3.08	10%	-151.91	10%	-50.4	5%	37C	N/A	N/A	1M
TGATCA	TGATCA	535_Sugimoto_Sasaki_1994__6	((((((	))))))	-2.79	10%	-160.5	10%	-52.55	5%	37C	N/A	N/A	1M
TCTATAGA	TCTATAGA	536_Sugimoto_Sasaki_1994__7	((((((((	))))))))	-4.2	10%	-133.28	10%	-45.62	5%	37C	N/A	N/A	1M
TAGATCTA	TAGATCTA	537_Sugimoto_Sasaki_1994__8	((((((((	))))))))	-5.02	10%	-142.11	10%	-49.2	5%	37C	N/A	N/A	1M
ACCGCA	TGCGGT	538_Nakano_Sugimoto_1999__1	((((((	))))))	-6.49	N/A	-116.4	N/A	-42.6	N/A	37C	N/A	8e-6M	0.1M
CGTGCC	GGCACG	539_Nakano_Sugimoto_1999__2	((((((	))))))	-6.62	N/A	-137.2	N/A	-49.2	N/A	37C	N/A	8e-6M	0.1M
AAGCGTAG	CTACGCTT	540_Nakano_Sugimoto_1999__3	((((((((	))))))))	-6.73	N/A	-161	N/A	-56.7	N/A	37C	N/A	8e-6M	0.1M
AATCCAGT	ACTGGATT	541_Nakano_Sugimoto_1999__4	((((((((	))))))))	-5.41	N/A	-178.4	N/A	-60.7	N/A	37C	N/A	8e-6M	0.1M
ACCTAGTC	GACTAGGT	542_Nakano_Sugimoto_1999__5	((((((((	))))))))	-6.11	N/A	-141.4	N/A	-50	N/A	37C	N/A	8e-6M	0.1M
ACGACCTC	GAGGTCGT	543_Nakano_Sugimoto_1999__6	((((((((	))))))))	-7.77	N/A	-164.3	N/A	-58.7	N/A	37C	N/A	8e-6M	0.1M
AGTCCTGA	TCAGGACT	544_Nakano_Sugimoto_1999__7	((((((((	))))))))	-6.39	N/A	-141.7	N/A	-50.3	N/A	37C	N/A	8e-6M	0.1M
CGCTGTAA	TTACAGCG	545_Nakano_Sugimoto_1999__8	((((((((	))))))))	-6.65	N/A	-149.2	N/A	-52.9	N/A	37C	N/A	8e-6M	0.1M
CTAGTGGA	TCCACTAG	546_Nakano_Sugimoto_1999__9	((((((((	))))))))	-6.23	N/A	-143.5	N/A	-50.7	N/A	37C	N/A	8e-6M	0.1M
GACTAGTC	GACTAGTC	547_Nakano_Sugimoto_1999__10	((((((((	))))))))	-5.25	N/A	-138.1	N/A	-48.1	N/A	37C	N/A	8e-6M	0.1M
GAGTACTC	GAGTACTC	548_Nakano_Sugimoto_1999__11	((((((((	))))))))	-5.11	N/A	-155.8	N/A	-53.4	N/A	37C	N/A	8e-6M	0.1M
GCCAGTTA	TAACTGGC	549_Nakano_Sugimoto_1999__12	((((((((	))))))))	-6.72	N/A	-152.3	N/A	-54	N/A	37C	N/A	8e-6M	0.1M
GTCTAGAC	GTCTAGAC	550_Nakano_Sugimoto_1999__13	((((((((	))))))))	-5.21	N/A	-158.2	N/A	-54.3	N/A	37C	N/A	8e-6M	0.1M
ATAACAGCG	CGCTGTTAT	551_Nakano_Sugimoto_1999__14	(((((((((	)))))))))	-7.87	N/A	-181.2	N/A	-64.1	N/A	37C	N/A	8e-6M	0.1M
ATAACTGGC	GCCAGTTAT	552_Nakano_Sugimoto_1999__15	(((((((((	)))))))))	-7.29	N/A	-180.4	N/A	-63.2	N/A	37C	N/A	8e-6M	0.1M
ATCTATCCG	CGGATAGAT	553_Nakano_Sugimoto_1999__16	(((((((((	)))))))))	-6.56	N/A	-173.3	N/A	-60.3	N/A	37C	N/A	8e-6M	0.1M
GCCAGTTAA	TTAACTGGC	554_Nakano_Sugimoto_1999__17	(((((((((	)))))))))	-6.93	N/A	-205	N/A	-70.5	N/A	37C	N/A	8e-6M	0.1M
CGGCAAGCGC	GCGCTTGCCG	555_Nakano_Sugimoto_1999__18	((((((((((	))))))))))	-11.22	N/A	-206.6	N/A	-75.3	N/A	37C	N/A	8e-6M	0.1M
ACGTATTATGC	GCATAATACGT	556_Nakano_Sugimoto_1999__19	(((((((((((	)))))))))))	-8.2	N/A	-223.1	N/A	-77.4	N/A	37C	N/A	8e-6M	0.1M
ATTGGATACAAA	TTTGTATCCAAT	557_Nakano_Sugimoto_1999__20	((((((((((((	))))))))))))	-7.38	N/A	-209.1	N/A	-72.2	N/A	37C	N/A	8e-6M	0.1M
ACATTATTATTACA	TGTAATAATAATGT	558_Nakano_Sugimoto_1999__21	((((((((((((((	))))))))))))))	-7.94	N/A	-226.4	N/A	-78.1	N/A	37C	N/A	8e-6M	0.1M
CAGCAGCAGCAGCAGCAGCAGCAGCAGCAG	CTGCTGCTGCTGCTGCTGCTGCTGCTGCTG	559_Petruska_Goodman_1996__1	((((((((((((((((((((((((((((((	))))))))))))))))))))))))))))))	-28.3	10%	N/A	10%	-220	5%	37C	N/A	1e-4M	0.17M
GACGACGACGACGACGACGACGACGACGAC	GTCGTCGTCGTCGTCGTCGTCGTCGTCGTC	560_Petruska_Goodman_1996__2	((((((((((((((((((((((((((((((	))))))))))))))))))))))))))))))	-29.2	10%	N/A	10%	-230	5%	37C	N/A	1e-4M	0.17M
ACACACACACACACACACACACAC	GTGTGTGTGTGTGTGTGTGTGTGT	561_Clark_Gray_1997__1	((((((((((((((((((((((((	))))))))))))))))))))))))	-17.6	10%	-259	10%	-97.9	5%	37C	N/A	6e-5M	0.15M
GTAGAATTCTTTTCCTTCTAGATCG	CGATCTAGAAGGAAAAGAATTCTAC	562_Pirrung_Harris_2001__1	(((((((((((((((((((((((((	)))))))))))))))))))))))))	-30.5	10%	-0.56	10%	-195.9	5%	25C	N/A	1e-6M	0.1M
GTAGAATTCTTTtCCTTCTAGATCG	CGATCTAGAAGGtAAAGAATTCTAC	563_Pirrung_Harris_2001__2	((((((((((((.((((((((((((	)))))))))))).))))))))))))	-22.7	10%	-0.41	10%	-145.6	5%	25C	N/A	1e-6M	0.1M
AGCCG	CGGCT	564_Wu_Sugimoto_2002__1	(((((	)))))	-5.74	10%	-129.4	10%	-45.9	5%	37C	N/A	1e-4M	1M
CGTGC	GCACG	565_Wu_Sugimoto_2002__2	(((((	)))))	-5.48	10%	-137.6	10%	-48.2	5%	37C	N/A	1e-4M	1M
CGGTGC	GCACCG	566_Wu_Sugimoto_2002__3	((((((	))))))	-6.99	10%	-164.3	10%	-57.9	5%	37C	N/A	1e-4M	1M
CACGGC	GCCGTG	567_Wu_Sugimoto_2002__4	((((((	))))))	-7.21	10%	-196	10%	-68	5%	37C	N/A	1e-4M	1M
ACCGCA	TGCGGT	568_Wu_Sugimoto_2002__5	((((((	))))))	-6.67	10%	-110.8	10%	-41	5%	37C	N/A	1e-4M	1M
AATACCG	CGGTATT	569_Wu_Sugimoto_2002__6	(((((((	)))))))	-5.39	10%	-157.7	10%	-54.3	5%	37C	N/A	1e-4M	1M
AGCTTCA	TGAAGCT	570_Wu_Sugimoto_2002__7	(((((((	)))))))	-5.99	10%	-150.8	10%	-52.8	5%	37C	N/A	1e-4M	1M
AGCCGTG	CACGGCT	571_Wu_Sugimoto_2002__8	(((((((	)))))))	-8.31	10%	-133.7	10%	-49.8	5%	37C	N/A	1e-4M	1M
GGATTGA	TCAATCC	572_Wu_Sugimoto_2002__9	(((((((	)))))))	-5.39	10%	-162.4	10%	-55.8	5%	37C	N/A	1e-4M	1M
ACCTAGTC	GACTAGGT	573_Wu_Sugimoto_2002__10	((((((((	))))))))	-6.59	10%	-164.8	10%	-57.7	5%	37C	N/A	1e-4M	1M
CTAGTGGA	TCCACTAG	574_Wu_Sugimoto_2002__11	((((((((	))))))))	-7.07	10%	-140.4	10%	-50.6	5%	37C	N/A	1e-4M	1M
GTCGAACA	TGTTCGAC	575_Wu_Sugimoto_2002__12	((((((((	))))))))	-8.15	10%	-149.7	10%	-54.6	5%	37C	N/A	1e-4M	1M
GCCAGTTA	TAACTGGC	576_Wu_Sugimoto_2002__13	((((((((	))))))))	-7.93	10%	-135	10%	-49.8	5%	37C	N/A	1e-4M	1M
CGCTGTAA	TTACAGCG	577_Wu_Sugimoto_2002__14	((((((((	))))))))	-7.53	10%	-136.2	10%	-49.8	5%	37C	N/A	1e-4M	1M
CACGGCTC	GAGCCGTG	578_Wu_Sugimoto_2002__15	((((((((	))))))))	-10.22	10%	-137.2	10%	-52.8	5%	37C	N/A	1e-4M	1M
AATCCAGT	ACTGGATT	579_Wu_Sugimoto_2002__16	((((((((	))))))))	-6.76	10%	-145.8	10%	-52	5%	37C	N/A	1e-4M	1M
AGTCCTGA	TCAGGACT	580_Wu_Sugimoto_2002__17	((((((((	))))))))	-7.45	10%	-133.2	10%	-48.8	5%	37C	N/A	1e-4M	1M
ACGACCTC	GAGGTCGT	581_Wu_Sugimoto_2002__18	((((((((	))))))))	-8.53	10%	-150.5	10%	-55.2	5%	37C	N/A	1e-4M	1M
CTCACGGC	GCCGTGAG	582_Wu_Sugimoto_2002__19	((((((((	))))))))	-9.14	10%	-123.2	10%	-47.3	5%	37C	N/A	1e-4M	1M
AGCGTAAG	CTTACGCT	583_Wu_Sugimoto_2002__20	((((((((	))))))))	-7.37	10%	-130.2	10%	-47.8	5%	37C	N/A	1e-4M	1M
ATCTATCCG	CGGATAGAT	584_Wu_Sugimoto_2002__21	(((((((((	)))))))))	-8.59	10%	-148.5	10%	-54.7	5%	37C	N/A	1e-4M	1M
GCCAGTTAA	TTAACTGGC	585_Wu_Sugimoto_2002__22	(((((((((	)))))))))	-8.53	10%	-169.6	10%	-61.1	5%	37C	N/A	1e-4M	1M
GCCAGTTAT	ATAACTGGC	586_Wu_Sugimoto_2002__23	(((((((((	)))))))))	-8.91	10%	-155.8	10%	-57.2	5%	37C	N/A	1e-4M	1M
GCATAATACGT	ACGTATTATGC	587_Wu_Sugimoto_2002__24	(((((((((((	)))))))))))	-10.72	10%	-206.1	10%	-74.6	5%	37C	N/A	1e-4M	1M
AGCCG	CGGCT	588_Wu_Sugimoto_2002__25	(((((	)))))	-6.64	10%	-113.2	10%	-40.4	5%	25C	N/A	1e-4M	1M
CGTGC	GCACG	589_Wu_Sugimoto_2002__26	(((((	)))))	-6.68	10%	-114.2	10%	-40.7	5%	25C	N/A	1e-4M	1M
CGGTGC	GCACCG	590_Wu_Sugimoto_2002__27	((((((	))))))	-8.98	10%	-126.5	10%	-46.7	5%	25C	N/A	1e-4M	1M
CACGGC	GCCGTG	591_Wu_Sugimoto_2002__28	((((((	))))))	-7.97	10%	-119.4	10%	-43.6	5%	25C	N/A	1e-4M	1M
ACCGCA	TGCGGT	592_Wu_Sugimoto_2002__29	((((((	))))))	-7.78	10%	-100.1	10%	-37.6	5%	25C	N/A	1e-4M	1M
AATACCG	CGGTATT	593_Wu_Sugimoto_2002__30	(((((((	)))))))	-6.99	10%	-123	10%	-43.7	5%	25C	N/A	1e-4M	1M
AGCTTCA	TGAAGCT	594_Wu_Sugimoto_2002__31	(((((((	)))))))	-7.36	10%	-117.5	10%	-42.4	5%	25C	N/A	1e-4M	1M
AGCCGTG	CACGGCT	595_Wu_Sugimoto_2002__32	(((((((	)))))))	-9.79	10%	-106.1	10%	-41.4	5%	25C	N/A	1e-4M	1M
GGATTGA	TCAATCC	596_Wu_Sugimoto_2002__33	(((((((	)))))))	-6.88	10%	-126	10%	-44.5	5%	25C	N/A	1e-4M	1M
ACCTAGTC	GACTAGGT	597_Wu_Sugimoto_2002__34	((((((((	))))))))	-8.7	10%	-104.5	10%	-39.9	5%	25C	N/A	1e-4M	1M
CTAGTGGA	TCCACTAG	598_Wu_Sugimoto_2002__35	((((((((	))))))))	-8.93	10%	-113.1	10%	-42.6	5%	25C	N/A	1e-4M	1M
GTCGAACA	TGTTCGAC	599_Wu_Sugimoto_2002__36	((((((((	))))))))	-10.11	10%	-134	10%	-50.1	5%	25C	N/A	1e-4M	1M
GCCAGTTA	TAACTGGC	600_Wu_Sugimoto_2002__37	((((((((	))))))))	-9.32	10%	-109.2	10%	-41.9	5%	25C	N/A	1e-4M	1M
CGCTGTAA	TTACAGCG	601_Wu_Sugimoto_2002__38	((((((((	))))))))	-8.96	10%	-123.8	10%	-45.9	5%	25C	N/A	1e-4M	1M
CACGGCTC	GAGCCGTG	602_Wu_Sugimoto_2002__39	((((((((	))))))))	-12.61	10%	-120.6	10%	-48.6	5%	25C	N/A	1e-4M	1M
AATCCAGT	ACTGGATT	603_Wu_Sugimoto_2002__40	((((((((	))))))))	-8.34	10%	-135	10%	-48.6	5%	25C	N/A	1e-4M	1M
AGTCCTGA	TCAGGACT	604_Wu_Sugimoto_2002__41	((((((((	))))))))	-8.77	10%	-105.9	10%	-40.4	5%	25C	N/A	1e-4M	1M
ACGACCTC	GAGGTCGT	605_Wu_Sugimoto_2002__42	((((((((	))))))))	-10.04	10%	-134.5	10%	-50.1	5%	25C	N/A	1e-4M	1M
CTCACGGC	GCCGTGAG	606_Wu_Sugimoto_2002__43	((((((((	))))))))	-10.79	10%	-83.4	10%	-35.7	5%	25C	N/A	1e-4M	1M
AGCGTAAG	CTTACGCT	607_Wu_Sugimoto_2002__44	((((((((	))))))))	-8.81	10%	-115.4	10%	-43.2	5%	25C	N/A	1e-4M	1M
ATCTATCCG	CGGATAGAT	608_Wu_Sugimoto_2002__45	(((((((((	)))))))))	-11.03	10%	-104.9	10%	-42.3	5%	25C	N/A	1e-4M	1M
GCCAGTTAA	TTAACTGGC	609_Wu_Sugimoto_2002__46	(((((((((	)))))))))	-10.59	10%	-164.9	10%	-59.8	5%	25C	N/A	1e-4M	1M
GCCAGTTAT	ATAACTGGC	610_Wu_Sugimoto_2002__47	(((((((((	)))))))))	-11.2	10%	-123.9	10%	-48.2	5%	25C	N/A	1e-4M	1M
GCATAATACGT	ACGTATTATGC	611_Wu_Sugimoto_2002__48	(((((((((((	)))))))))))	-13.76	10%	-202	10%	-74	5%	25C	N/A	1e-4M	1M
GGTCAGATACAC	GTGTATCTGACC	612_Tanaka_Ohuchi_2005__1	((((((((((((	))))))))))))	-13.19	10%	N/A	10%	N/A	5%	37C	N/A	N/A	1M
GCTGAATGTCCTAG	CTAGGACATTCAGC	613_Tanaka_Ohuchi_2005__2	((((((((((((((	))))))))))))))	-15.78	10%	N/A	10%	N/A	5%	37C	N/A	N/A	1M
CGATGTTCCAGTCA	TGACTGGAACATCG	614_Tanaka_Ohuchi_2005__3	((((((((((((((	))))))))))))))	-16.48	10%	N/A	10%	N/A	5%	37C	N/A	N/A	1M
ACCTGACGGAGACTAT	ATAGTCTCCGTCAGGT	615_Tanaka_Ohuchi_2005__4	((((((((((((((((	))))))))))))))))	-17.99	10%	N/A	10%	N/A	5%	37C	N/A	N/A	1M
CACCATTCAGAGCCTA	TAGGCTCTGAATGGTG	616_Tanaka_Ohuchi_2005__5	((((((((((((((((	))))))))))))))))	-19.74	10%	N/A	10%	N/A	5%	37C	N/A	N/A	1M
CACTAAGGCTGTTCAC	GTGAACAGCCTTAGTG	617_Tanaka_Ohuchi_2005__6	((((((((((((((((	))))))))))))))))	-19.83	10%	N/A	10%	N/A	5%	37C	N/A	N/A	1M
CGAAATGCTAGTGACC	GGTCACTAGCATTTCG	618_Tanaka_Ohuchi_2005__7	((((((((((((((((	))))))))))))))))	-19.25	10%	N/A	10%	N/A	5%	37C	N/A	N/A	1M
CGCTATGAACCACTTG	CAAGTGGTTCATAGCG	619_Tanaka_Ohuchi_2005__8	((((((((((((((((	))))))))))))))))	-19.4	10%	N/A	10%	N/A	5%	37C	N/A	N/A	1M
CTACCACTAAGCCTTG	CAAGGCTTAGTGGTAG	620_Tanaka_Ohuchi_2005__9	((((((((((((((((	))))))))))))))))	-17.8	10%	N/A	10%	N/A	5%	37C	N/A	N/A	1M
CTCAAATGGTACGCAG	CTGCGTACCATTTGAG	621_Tanaka_Ohuchi_2005__10	((((((((((((((((	))))))))))))))))	-20.32	10%	N/A	10%	N/A	5%	37C	N/A	N/A	1M
GACCTAGACACCATTC	GAATGGTGTCTAGGTC	622_Tanaka_Ohuchi_2005__11	((((((((((((((((	))))))))))))))))	-18.99	10%	N/A	10%	N/A	5%	37C	N/A	N/A	1M
GACTTTAGGAGCGATG	CATCGCTCCTAAAGTC	623_Tanaka_Ohuchi_2005__12	((((((((((((((((	))))))))))))))))	-18.94	10%	N/A	10%	N/A	5%	37C	N/A	N/A	1M
GCATTCTGTACCTCGA	TCGAGGTACAGAATGC	624_Tanaka_Ohuchi_2005__13	((((((((((((((((	))))))))))))))))	-20.5	10%	N/A	10%	N/A	5%	37C	N/A	N/A	1M
GTACGCCTTGATTCTC	GAGAATCAAGGCGTAC	625_Tanaka_Ohuchi_2005__14	((((((((((((((((	))))))))))))))))	-19.7	10%	N/A	10%	N/A	5%	37C	N/A	N/A	1M
GTCAACAGGCATAGCA	TGCTATGCCTGTTGAC	626_Tanaka_Ohuchi_2005__15	((((((((((((((((	))))))))))))))))	-18.92	10%	N/A	10%	N/A	5%	37C	N/A	N/A	1M
GTCGTTACTGGGCTAT	ATAGCCCAGTAACGAC	627_Tanaka_Ohuchi_2005__16	((((((((((((((((	))))))))))))))))	-19.61	10%	N/A	10%	N/A	5%	37C	N/A	N/A	1M
TCGATTAGGACACAGG	CCTGTGTCCTAATCGA	628_Tanaka_Ohuchi_2005__17	((((((((((((((((	))))))))))))))))	-18.89	10%	N/A	10%	N/A	5%	37C	N/A	N/A	1M
TTGAAGATACGCTGGC	GCCAGCGTATCTTCAA	629_Tanaka_Ohuchi_2005__18	((((((((((((((((	))))))))))))))))	-19.34	10%	N/A	10%	N/A	5%	37C	N/A	N/A	1M
AGCATTAGACGGACCT	AGGTCCGTCTAATGCT	630_Tanaka_Ohuchi_2005__19	((((((((((((((((	))))))))))))))))	-20.28	10%	N/A	10%	N/A	5%	37C	N/A	N/A	1M
CACGACTATCTGAACC	GGTTCAGATAGTCGTG	631_Tanaka_Ohuchi_2005__20	((((((((((((((((	))))))))))))))))	-18.74	10%	N/A	10%	N/A	5%	37C	N/A	N/A	1M
CATCCGAGTTTACAGC	GCTGTAAACTCGGATG	632_Tanaka_Ohuchi_2005__21	((((((((((((((((	))))))))))))))))	-19.41	10%	N/A	10%	N/A	5%	37C	N/A	N/A	1M
CTAAGGTCGTGTATCC	GGATACACGACCTTAG	633_Tanaka_Ohuchi_2005__22	((((((((((((((((	))))))))))))))))	-19.32	10%	N/A	10%	N/A	5%	37C	N/A	N/A	1M
CTAGAGCGGATGACTT	AAGTCATCCGCTCTAG	634_Tanaka_Ohuchi_2005__23	((((((((((((((((	))))))))))))))))	-19.48	10%	N/A	10%	N/A	5%	37C	N/A	N/A	1M
GACAGTAGCTCGGAAT	ATTCCGAGCTACTGTC	635_Tanaka_Ohuchi_2005__24	((((((((((((((((	))))))))))))))))	-20.08	10%	N/A	10%	N/A	5%	37C	N/A	N/A	1M
GACTTGTGGACGGTAT	ATACCGTCCACAAGTC	636_Tanaka_Ohuchi_2005__25	((((((((((((((((	))))))))))))))))	-19.96	10%	N/A	10%	N/A	5%	37C	N/A	N/A	1M
GATGCCAGGTCGATAA	TTATCGACCTGGCATC	637_Tanaka_Ohuchi_2005__26	((((((((((((((((	))))))))))))))))	-19.49	10%	N/A	10%	N/A	5%	37C	N/A	N/A	1M
GCGGTAAGGATCTAGT	ACTAGATCCTTACCGC	638_Tanaka_Ohuchi_2005__27	((((((((((((((((	))))))))))))))))	-19.46	10%	N/A	10%	N/A	5%	37C	N/A	N/A	1M
GTATGACGGAACTGGT	ACCAGTTCCGTCATAC	639_Tanaka_Ohuchi_2005__28	((((((((((((((((	))))))))))))))))	-19.99	10%	N/A	10%	N/A	5%	37C	N/A	N/A	1M
GTCATATCCAGCGTTC	GAACGCTGGATATGAC	640_Tanaka_Ohuchi_2005__29	((((((((((((((((	))))))))))))))))	-20.97	10%	N/A	10%	N/A	5%	37C	N/A	N/A	1M
GTTGCGGTCTTACATG	CATGTAAGACCGCAAC	641_Tanaka_Ohuchi_2005__30	((((((((((((((((	))))))))))))))))	-19.54	10%	N/A	10%	N/A	5%	37C	N/A	N/A	1M
TTAGCAGAGTCCATCG	CGATGGACTCTGCTAA	642_Tanaka_Ohuchi_2005__31	((((((((((((((((	))))))))))))))))	-18.63	10%	N/A	10%	N/A	5%	37C	N/A	N/A	1M
CGATGTTGCCAGTCA	TGACTGGgAACATCG	643_Tanaka_Ohuchi_2005__32	(((((((.(((((((	))))))).)))))))	-13.03	10%	N/A	10%	N/A	5%	37C	N/A	N/A	1M
AGCATTAGAACGGACCT	AGGTCCGTACTAATGCT	644_Tanaka_Ohuchi_2005__33	((((((((.((((((((	)))))))).))))))))	-17.37	10%	N/A	10%	N/A	5%	37C	N/A	N/A	1M
AGCATTAGGACGGACCT	AGGTCCGTGCTAATGCT	645_Tanaka_Ohuchi_2005__34	((((((((.((((((((	)))))))).))))))))	-16.83	10%	N/A	10%	N/A	5%	37C	N/A	N/A	1M
CACCATTCCAGAGCCTA	TAGGCTCTCGAATGGTG	646_Tanaka_Ohuchi_2005__35	((((((((.((((((((	)))))))).))))))))	-16	10%	N/A	10%	N/A	5%	37C	N/A	N/A	1M
CACCATTCTAGAGCCTA	TAGGCTCTTGAATGGTG	647_Tanaka_Ohuchi_2005__36	((((((((.((((((((	)))))))).))))))))	-17.24	10%	N/A	10%	N/A	5%	37C	N/A	N/A	1M
CACGACTACTCTGAACC	GGTTCAGAcTAGTCGTG	648_Tanaka_Ohuchi_2005__37	((((((((.((((((((	)))))))).))))))))	-16.45	10%	N/A	10%	N/A	5%	37C	N/A	N/A	1M
CACGACTATTCTGAACC	GGTTCAGATTAGTCGTG	649_Tanaka_Ohuchi_2005__38	((((((((.((((((((	)))))))).))))))))	-18.14	10%	N/A	10%	N/A	5%	37C	N/A	N/A	1M
CACTAAGGTCTGTTCAC	GTGAACAGtCCTTAGTG	650_Tanaka_Ohuchi_2005__39	((((((((.((((((((	)))))))).))))))))	-16.39	10%	N/A	10%	N/A	5%	37C	N/A	N/A	1M
CATCCGAGCTTTACAGC	GCTGTAAAcCTCGGATG	651_Tanaka_Ohuchi_2005__40	((((((((.((((((((	)))))))).))))))))	-16.23	10%	N/A	10%	N/A	5%	37C	N/A	N/A	1M
CGAAATGCCTAGTGACC	GGTCACTAcGCATTTCG	652_Tanaka_Ohuchi_2005__41	((((((((.((((((((	)))))))).))))))))	-16	10%	N/A	10%	N/A	5%	37C	N/A	N/A	1M
CGAAATGCTTAGTGACC	GGTCACTAtGCATTTCG	653_Tanaka_Ohuchi_2005__42	((((((((.((((((((	)))))))).))))))))	-17.29	10%	N/A	10%	N/A	5%	37C	N/A	N/A	1M
CGCTATGAAACCACTTG	CAAGTGGTaTCATAGCG	654_Tanaka_Ohuchi_2005__43	((((((((.((((((((	)))))))).))))))))	-16.6	10%	N/A	10%	N/A	5%	37C	N/A	N/A	1M
CGCTATGAGACCACTTG	CAAGTGGTgTCATAGCG	655_Tanaka_Ohuchi_2005__44	((((((((.((((((((	)))))))).))))))))	-15.76	10%	N/A	10%	N/A	5%	37C	N/A	N/A	1M
CTAAGGTCAGTGTATCC	GGATACACaGACCTTAG	656_Tanaka_Ohuchi_2005__45	((((((((.((((((((	)))))))).))))))))	-15.22	10%	N/A	10%	N/A	5%	37C	N/A	N/A	1M
CTAAGGTCGGTGTATCC	GGATACACgGACCTTAG	657_Tanaka_Ohuchi_2005__46	((((((((.((((((((	)))))))).))))))))	-16.78	10%	N/A	10%	N/A	5%	37C	N/A	N/A	1M
CTACCACTCAAGCCTTG	CAAGGCTTcAGTGGTAG	658_Tanaka_Ohuchi_2005__47	((((((((.((((((((	)))))))).))))))))	-15.1	10%	N/A	10%	N/A	5%	37C	N/A	N/A	1M
CTAGAGCGAGATGACTT	AAGTCATCaCGCTCTAG	659_Tanaka_Ohuchi_2005__48	((((((((.((((((((	)))))))).))))))))	-18.45	10%	N/A	10%	N/A	5%	37C	N/A	N/A	1M
CTAGAGCGGGATGACTT	AAGTCATCgCGCTCTAG	660_Tanaka_Ohuchi_2005__49	((((((((.((((((((	)))))))).))))))))	-17.48	10%	N/A	10%	N/A	5%	37C	N/A	N/A	1M
CTCAAATGAGTACGCAG	CTGCGTACACATTTGAG	661_Tanaka_Ohuchi_2005__50	((((((((.((((((((	)))))))).))))))))	-16.12	10%	N/A	10%	N/A	5%	37C	N/A	N/A	1M
CTCAAATGGGTACGCAG	CTGCGTACGCATTTGAG	662_Tanaka_Ohuchi_2005__51	((((((((.((((((((	)))))))).))))))))	-16.54	10%	N/A	10%	N/A	5%	37C	N/A	N/A	1M
ACCTGACGTGAGACTAT	ATAGTCTCtCGTCAGGT	663_Tanaka_Ohuchi_2005__52	((((((((.((((((((	)))))))).))))))))	-15.1	10%	N/A	10%	N/A	5%	37C	N/A	N/A	1M
AGCATTAGCACGGACCT	AGGTCCGTcCTAATGCT	664_Tanaka_Ohuchi_2005__53	((((((((.((((((((	)))))))).))))))))	-16.6	10%	N/A	10%	N/A	5%	37C	N/A	N/A	1M
CACCATTCAAGAGCCTA	TAGGCTCTaGAATGGTG	665_Tanaka_Ohuchi_2005__54	((((((((.((((((((	)))))))).))))))))	-17.63	10%	N/A	10%	N/A	5%	37C	N/A	N/A	1M
CACCATTCGAGAGCCTA	TAGGCTCTgGAATGGTG	666_Tanaka_Ohuchi_2005__55	((((((((.((((((((	)))))))).))))))))	-16.95	10%	N/A	10%	N/A	5%	37C	N/A	N/A	1M
CACGACTAATCTGAACC	GGTTCAGAaTAGTCGTG	667_Tanaka_Ohuchi_2005__56	((((((((.((((((((	)))))))).))))))))	-17.4	10%	N/A	10%	N/A	5%	37C	N/A	N/A	1M
CACGACTAGTCTGAACC	GGTTCAGAgTAGTCGTG	668_Tanaka_Ohuchi_2005__57	((((((((.((((((((	)))))))).))))))))	-15.77	10%	N/A	10%	N/A	5%	37C	N/A	N/A	1M
CACTAAGGACTGTTCAC	GTGAACAGaCCTTAGTG	669_Tanaka_Ohuchi_2005__58	((((((((.((((((((	)))))))).))))))))	-15.7	10%	N/A	10%	N/A	5%	37C	N/A	N/A	1M
CATCCGAGATTTACAGC	GCTGTAAAaCTCGGATG	670_Tanaka_Ohuchi_2005__59	((((((((.((((((((	)))))))).))))))))	-16.46	10%	N/A	10%	N/A	5%	37C	N/A	N/A	1M
CGAAATGCATAGTGACC	GGTCACTAaGCATTTCG	671_Tanaka_Ohuchi_2005__60	((((((((.((((((((	)))))))).))))))))	-16.63	10%	N/A	10%	N/A	5%	37C	N/A	N/A	1M
CGAAATGCGTAGTGACC	GGTCACTAgGCATTTCG	672_Tanaka_Ohuchi_2005__61	((((((((.((((((((	)))))))).))))))))	-16.51	10%	N/A	10%	N/A	5%	37C	N/A	N/A	1M
CGCTATGACACCACTTG	CAAGTGGTcTCATAGCG	673_Tanaka_Ohuchi_2005__62	((((((((.((((((((	)))))))).))))))))	-15.86	10%	N/A	10%	N/A	5%	37C	N/A	N/A	1M
CGCTATGATACCACTTG	CAAGTGGTtTCATAGCG	674_Tanaka_Ohuchi_2005__63	((((((((.((((((((	)))))))).))))))))	-16.05	10%	N/A	10%	N/A	5%	37C	N/A	N/A	1M
CTAAGGTCCGTGTATCC	GGATACACcGACCTTAG	675_Tanaka_Ohuchi_2005__64	((((((((.((((((((	)))))))).))))))))	-14.86	10%	N/A	10%	N/A	5%	37C	N/A	N/A	1M
CTAAGGTCTGTGTATCC	GGATACACtGACCTTAG	676_Tanaka_Ohuchi_2005__65	((((((((.((((((((	)))))))).))))))))	-15.26	10%	N/A	10%	N/A	5%	37C	N/A	N/A	1M
CTACCACTGAAGCCTTG	CAAGGCTTgAGTGGTAG	677_Tanaka_Ohuchi_2005__66	((((((((.((((((((	)))))))).))))))))	-15.71	10%	N/A	10%	N/A	5%	37C	N/A	N/A	1M
CTAGAGCGCGATGACTT	AAGTCATCcCGCTCTAG	678_Tanaka_Ohuchi_2005__67	((((((((.((((((((	)))))))).))))))))	-17.19	10%	N/A	10%	N/A	5%	37C	N/A	N/A	1M
CTAGAGCGTGATGACTT	AAGTCATCaCGCTCTAG	679_Tanaka_Ohuchi_2005__68	((((((((.((((((((	)))))))).))))))))	-17.19	10%	N/A	10%	N/A	5%	37C	N/A	N/A	1M
CTCAAATGCGTACGCAG	CTGCGTACcCATTTGAG	680_Tanaka_Ohuchi_2005__69	((((((((.((((((((	)))))))).))))))))	-13.63	10%	N/A	10%	N/A	5%	37C	N/A	N/A	1M
GGTCAGTATACAC	GTGTATtCTGACC	681_Tanaka_Ohuchi_2005__70	((((((.((((((	)))))).))))))	-10.31	10%	N/A	10%	N/A	5%	37C	N/A	N/A	1M
GTGTATACTGACC	GGTCAGaATACAC	682_Tanaka_Ohuchi_2005__71	((((((.((((((	)))))).))))))	-9.67	10%	N/A	10%	N/A	5%	37C	N/A	N/A	1M
GCTGAATAGTCCTAG	CTAGGACaATTCAGC	683_Tanaka_Ohuchi_2005__72	(((((((.(((((((	))))))).)))))))	-11.82	10%	N/A	10%	N/A	5%	37C	N/A	N/A	1M
GCTGAATGGTCCTAG	CTAGGACgATTCAGC	684_Tanaka_Ohuchi_2005__73	(((((((.(((((((	))))))).)))))))	-13.85	10%	N/A	10%	N/A	5%	37C	N/A	N/A	1M
GCTGAATCGTCCTAG	CTAGGACcATTCAGC	685_Tanaka_Ohuchi_2005__74	(((((((.(((((((	))))))).)))))))	-12.86	10%	N/A	10%	N/A	5%	37C	N/A	N/A	1M
GCTGAATTGTCCTAG	CTAGGACtATTCAGC	686_Tanaka_Ohuchi_2005__75	(((((((.(((((((	))))))).)))))))	-12.8	10%	N/A	10%	N/A	5%	37C	N/A	N/A	1M
GACAGTAGCCTCGGAAT	ATTCCGAGcCTACTGTC	687_Tanaka_Ohuchi_2005__76	((((((((.((((((((	)))))))).))))))))	-16.32	10%	N/A	10%	N/A	5%	37C	N/A	N/A	1M
GACCTAGAACACCATTC	GAATGGTGaTCTAGGTC	688_Tanaka_Ohuchi_2005__77	((((((((.((((((((	)))))))).))))))))	-14.87	10%	N/A	10%	N/A	5%	37C	N/A	N/A	1M
GACCTAGAGCACCATTC	GAATGGTGgTCTAGGTC	689_Tanaka_Ohuchi_2005__78	((((((((.((((((((	)))))))).))))))))	-15.49	10%	N/A	10%	N/A	5%	37C	N/A	N/A	1M
GACTTGTGTGACGGTAT	ATACCGTCtCACAAGTC	690_Tanaka_Ohuchi_2005__79	((((((((.((((((((	)))))))).))))))))	-16.57	10%	N/A	10%	N/A	5%	37C	N/A	N/A	1M
GATGCCAGTGTCGATAA	TTATCGACtCTGGCATC	691_Tanaka_Ohuchi_2005__80	((((((((.((((((((	)))))))).))))))))	-17.03	10%	N/A	10%	N/A	5%	37C	N/A	N/A	1M
GCATTCTGTTACCTCGA	TCGAGGTAtCAGAATGC	692_Tanaka_Ohuchi_2005__81	((((((((.((((((((	)))))))).))))))))	-15.9	10%	N/A	10%	N/A	5%	37C	N/A	N/A	1M
GTACGCCTCTGATTCTC	GAGAATCAcAGGCGTAC	693_Tanaka_Ohuchi_2005__82	((((((((.((((((((	)))))))).))))))))	-15.94	10%	N/A	10%	N/A	5%	37C	N/A	N/A	1M
GTACGCCTTTGATTCTC	GAGAATCAtAGGCGTAC	694_Tanaka_Ohuchi_2005__83	((((((((.((((((((	)))))))).))))))))	-16.98	10%	N/A	10%	N/A	5%	37C	N/A	N/A	1M
GTCAACAGTGCATAGCA	TGCTATGCtCTGTTGAC	695_Tanaka_Ohuchi_2005__84	((((((((.((((((((	)))))))).))))))))	-16.01	10%	N/A	10%	N/A	5%	37C	N/A	N/A	1M
GTCATATCCCAGCGTTC	GAACGCTGcGATATGAC	696_Tanaka_Ohuchi_2005__85	((((((((.((((((((	)))))))).))))))))	-16.62	10%	N/A	10%	N/A	5%	37C	N/A	N/A	1M
GTCATATCTCAGCGTTC	GAACGCTGtGATATGAC	697_Tanaka_Ohuchi_2005__86	((((((((.((((((((	)))))))).))))))))	-16.56	10%	N/A	10%	N/A	5%	37C	N/A	N/A	1M
GTCGTTACCTGGGCTAT	ATAGCCCAcGTAACGAC	698_Tanaka_Ohuchi_2005__87	((((((((.((((((((	)))))))).))))))))	-18.06	10%	N/A	10%	N/A	5%	37C	N/A	N/A	1M
GTCGTTACTTGGGCTAT	ATAGCCCAtGTAACGAC	699_Tanaka_Ohuchi_2005__88	((((((((.((((((((	)))))))).))))))))	-16.72	10%	N/A	10%	N/A	5%	37C	N/A	N/A	1M
GTTGCGGTCCTTACATG	CATGTAAGcACCGCAAC	700_Tanaka_Ohuchi_2005__89	((((((((.((((((((	)))))))).))))))))	-17.95	10%	N/A	10%	N/A	5%	37C	N/A	N/A	1M
TCGATTAGAGACACAGG	CCTGTGTCaCTAATCGA	701_Tanaka_Ohuchi_2005__90	((((((((.((((((((	)))))))).))))))))	-15.81	10%	N/A	10%	N/A	5%	37C	N/A	N/A	1M
TCGATTAGGGACACAGG	CCTGTGTCgCTAATCGA	702_Tanaka_Ohuchi_2005__91	((((((((.((((((((	)))))))).))))))))	-14.75	10%	N/A	10%	N/A	5%	37C	N/A	N/A	1M
TTAGCAGAAGTCCATCG	CGATGGACaTCTGCTAA	703_Tanaka_Ohuchi_2005__92	((((((((.((((((((	)))))))).))))))))	-16.65	10%	N/A	10%	N/A	5%	37C	N/A	N/A	1M
TTAGCAGAGGTCCATCG	CGATGGACgTCTGCTAA	704_Tanaka_Ohuchi_2005__93	((((((((.((((((((	)))))))).))))))))	-16.6	10%	N/A	10%	N/A	5%	37C	N/A	N/A	1M
TTGAAGATAACGCTGGC	GCCAGCGTaATCTTCAA	705_Tanaka_Ohuchi_2005__94	((((((((.((((((((	)))))))).))))))))	-15.8	10%	N/A	10%	N/A	5%	37C	N/A	N/A	1M
CTCAAATGTGTACGCAG	CTGCGTACtCATTTGAG	706_Tanaka_Ohuchi_2005__95	((((((((.((((((((	)))))))).))))))))	-17.2	10%	N/A	10%	N/A	5%	37C	N/A	N/A	1M
GACAGTAGGCTCGGAAT	ATTCCGAGgCTACTGTC	707_Tanaka_Ohuchi_2005__96	((((((((.((((((((	)))))))).))))))))	-16.44	10%	N/A	10%	N/A	5%	37C	N/A	N/A	1M
GACCTAGACCACCATTC	GAATGGTGcTCTAGGTC	708_Tanaka_Ohuchi_2005__97	((((((((.((((((((	)))))))).))))))))	-17.87	10%	N/A	10%	N/A	5%	37C	N/A	N/A	1M
GACCTAGATCACCATTC	GAATGGTGaTCTAGGTC	709_Tanaka_Ohuchi_2005__98	((((((((.((((((((	)))))))).))))))))	-15.65	10%	N/A	10%	N/A	5%	37C	N/A	N/A	1M
GACTTTAGTGAGCGATG	CATCGCTCtCTAAAGTC	710_Tanaka_Ohuchi_2005__99	((((((((.((((((((	)))))))).))))))))	-16.03	10%	N/A	10%	N/A	5%	37C	N/A	N/A	1M
GCATTCTGGTACCTCGA	TCGAGGTAgCAGAATGC	711_Tanaka_Ohuchi_2005__100	((((((((.((((((((	)))))))).))))))))	-16.14	10%	N/A	10%	N/A	5%	37C	N/A	N/A	1M
GCGGTAAGTGATCTAGT	ACTAGATCtCTTACCGC	712_Tanaka_Ohuchi_2005__101	((((((((.((((((((	)))))))).))))))))	-15.77	10%	N/A	10%	N/A	5%	37C	N/A	N/A	1M
GTACGCCTATGATTCTC	GAGAATCAaAGGCGTAC	713_Tanaka_Ohuchi_2005__102	((((((((.((((((((	)))))))).))))))))	-15.29	10%	N/A	10%	N/A	5%	37C	N/A	N/A	1M
GTACGCCTGTGATTCTC	GAGAATCAgAGGCGTAC	714_Tanaka_Ohuchi_2005__103	((((((((.((((((((	)))))))).))))))))	-15.8	10%	N/A	10%	N/A	5%	37C	N/A	N/A	1M
GTATGACGTGAACTGGT	ACCAGTTCtCGTCATAC	715_Tanaka_Ohuchi_2005__104	((((((((.((((((((	)))))))).))))))))	-16.63	10%	N/A	10%	N/A	5%	37C	N/A	N/A	1M
GTCATATCACAGCGTTC	GAACGCTGaGATATGAC	716_Tanaka_Ohuchi_2005__105	((((((((.((((((((	)))))))).))))))))	-15.4	10%	N/A	10%	N/A	5%	37C	N/A	N/A	1M
GTCATATCGCAGCGTTC	GAACGCTGgGATATGAC	717_Tanaka_Ohuchi_2005__106	((((((((.((((((((	)))))))).))))))))	-15.84	10%	N/A	10%	N/A	5%	37C	N/A	N/A	1M
GTCGTTACATGGGCTAT	ATAGCCCAaGTAACGAC	718_Tanaka_Ohuchi_2005__107	((((((((.((((((((	)))))))).))))))))	-16.94	10%	N/A	10%	N/A	5%	37C	N/A	N/A	1M
GTCGTTACGTGGGCTAT	ATAGCCCAgGTAACGAC	719_Tanaka_Ohuchi_2005__108	((((((((.((((((((	)))))))).))))))))	-17.25	10%	N/A	10%	N/A	5%	37C	N/A	N/A	1M
GTTGCGGTTCTTACATG	CATGTAAGtACCGCAAC	720_Tanaka_Ohuchi_2005__109	((((((((.((((((((	)))))))).))))))))	-16.28	10%	N/A	10%	N/A	5%	37C	N/A	N/A	1M
TCGATTAGCGACACAGG	CCTGTGTCcCTAATCGA	721_Tanaka_Ohuchi_2005__110	((((((((.((((((((	)))))))).))))))))	-14.84	10%	N/A	10%	N/A	5%	37C	N/A	N/A	1M
TCGATTAGTGACACAGG	CCTGTGTCtCTAATCGA	722_Tanaka_Ohuchi_2005__111	((((((((.((((((((	)))))))).))))))))	-16.26	10%	N/A	10%	N/A	5%	37C	N/A	N/A	1M
TTAGCAGACGTCCATCG	CGATGGACcTCTGCTAA	723_Tanaka_Ohuchi_2005__112	((((((((.((((((((	)))))))).))))))))	-16.82	10%	N/A	10%	N/A	5%	37C	N/A	N/A	1M
TTAGCAGATGTCCATCG	CGATGGACtTCTGCTAA	724_Tanaka_Ohuchi_2005__113	((((((((.((((((((	)))))))).))))))))	-16.32	10%	N/A	10%	N/A	5%	37C	N/A	N/A	1M
TTGAAGATTACGCTGGC	GCCAGCGTtATCTTCAA	725_Tanaka_Ohuchi_2005__114	((((((((.((((((((	)))))))).))))))))	-16.94	10%	N/A	10%	N/A	5%	37C	N/A	N/A	1M
AAATAGCGGACCGACGAATCAGATA	TATCTGATTCGTCGGCAGGACAAAC	726_Tanaka_Ohuchi_2005__115	..........(((((((((((((((	)))))))))))))))..........	-20.88	10%	N/A	10%	N/A	5%	37C	N/A	N/A	1M
AAATAGCGGACCGACGAATCAGATA	TGTTATGGGTTATCTGATTCGTCGG	727_Tanaka_Ohuchi_2005__116	..........(((((((((((((((	..........)))))))))))))))	-18	10%	N/A	10%	N/A	5%	37C	N/A	N/A	1M
CCGACGAATCAGATAGAGGA	TATCTGATTCGTCGGCAGGA	728_Tanaka_Ohuchi_2005__117	(((((((((((((((.....	))))))))))))))).....	-17.66	10%	N/A	10%	N/A	5%	37C	N/A	N/A	1M
CCGACGAATCAGATAGAGGA	TGGGTTATCTGATTCGTCGG	729_Tanaka_Ohuchi_2005__118	(((((((((((((((.....	.....)))))))))))))))	-22.65	10%	N/A	10%	N/A	5%	37C	N/A	N/A	1M
CCGACGAATCAGATAGAGGAAGTGA	TATCTGATTCGTCGGCAGGACAAAC	730_Tanaka_Ohuchi_2005__119	(((((((((((((((..........	)))))))))))))))..........	-16.92	10%	N/A	10%	N/A	5%	37C	N/A	N/A	1M
CCGACGAATCAGATAGAGGAAGTGA	TGTTATGGGTTATCTGATTCGTCGG	731_Tanaka_Ohuchi_2005__120	(((((((((((((((..........	..........)))))))))))))))	-19.78	10%	N/A	10%	N/A	5%	37C	N/A	N/A	1M
CCGACGAATCAGATATCCTT	TATCTGATTCGTCGGGACAC	732_Tanaka_Ohuchi_2005__121	(((((((((((((((.....	))))))))))))))).....	-18.56	10%	N/A	10%	N/A	5%	37C	N/A	N/A	1M
CCGACGAATCAGATATCCTT	TACGCTATCTGATTCGTCGG	733_Tanaka_Ohuchi_2005__122	(((((((((((((((.....	.....)))))))))))))))	-17.54	10%	N/A	10%	N/A	5%	37C	N/A	N/A	1M
CCTAGCCGACGAATCAGATA	TATCTGATTCGTCGGGACAC	734_Tanaka_Ohuchi_2005__123	.....(((((((((((((((	))))))))))))))).....	-19.52	10%	N/A	10%	N/A	5%	37C	N/A	N/A	1M
CCTAGCCGACGAATCAGATA	TACGCTATCTGATTCGTCGG	735_Tanaka_Ohuchi_2005__124	.....(((((((((((((((	.....)))))))))))))))	-18.95	10%	N/A	10%	N/A	5%	37C	N/A	N/A	1M
GCGGACCGACGAATCAGATA	TATCTGATTCGTCGGCAGGA	736_Tanaka_Ohuchi_2005__125	.....(((((((((((((((	))))))))))))))).....	-20.12	10%	N/A	10%	N/A	5%	37C	N/A	N/A	1M
GCGGACCGACGAATCAGATA	TGGGTTATCTGATTCGTCGG	737_Tanaka_Ohuchi_2005__126	.....(((((((((((((((	.....)))))))))))))))	-18.72	10%	N/A	10%	N/A	5%	37C	N/A	N/A	1M
